# Supplementary material for: RAG genomic variation causes autoimmune diseases through specific structure-based mechanisms of enzyme dysregulation
Source: iScience. 2023 Sep 27;26(10):108040. doi: 10.1016/j.isci.2023.108040 (PMC10579426; doi:10.1016/j.isci.2023.108040)
Supplement: Table S1. All computational and experimental scores used for characterizing RAG1 IEI genetic variations, related to Star Method and Figure 5 — (See file, Table_S1_RAG1_Scores_125_74.xlsx) [file mmc2.xlsx]

## Sheet: Table_S1_RAG1_Scores_125_74
##Table S1
## some coloumns (P_vars AF source db ExpActivitySD) are not included in the correlation plot.
##P_vars:variants AF:allele frequency source:Phenotype association db:annotated in database ExpActivitySD:std dev of experimental activity values
##Scores obtained from dbNFSP:
##SIFT	SIFT4G	Polyphen2_HVAR	LRT	MutationTaster	MutationAssessor	FATHMM	PROVEAN	VEST4	MetaSVM	MetaLR	REVEL	MPC	PrimateAI	DEOGEN2	DANN	fathmm.MKL_coding	GenoCanyon	integrated_fitCons	GM12878_fitCons	H1.hESC_fitCons	HUVEC_fitCons
##
##Scores obtained from FoldX:
##total.energy	Backbone.Hbond	Sidechain.Hbond	Van.der.Waals	Electrostatics	Solvation.Polar	Solvation.Hydrophobic	Van.der.Waals.clashes	entropy.sidechain	entropy.mainchain	torsional.clash	backbone.clash	helix.dipole	electrostatic.kon	partial.covalent.bonds	energy.Ionisation
##
##Scores derived from Frustratometer result:
##Conf_En_Sum	Conf_FI_Sum	DiffConf_FI	Conf5a_f1	DiffConf5a_f1	Conf5a_f2	DiffConf5a_f2	Conf5a_f3	Mut_En_Sum	DiffMut_En	Mut_FI_Sum	DiffMut_FI	Mut5a_f1	DiffMut5a_f1	Mut5a_f2	DiffMut5a_f2	Mut5a_f3	DiffMut5a_f3	Single_Resi_En	Single_Resi_FI	DiffSingle_Resi_FI
##NOTE: Conf	Con5a	Mut	Mut5a and Single are Configurational	configurational_5adens	Mutational	mutational_5adens and	singleresidue from Frustratometer results
##Diff is difference with respect to wild type
##Sum is used to represent summation Frustration Index (FI) or Native Energy (En) associated with one residue.
##
##Scores obtained from VARITY:
##VARITY_R	VARITY_R_LOO	VARITY_ER	VARITY_ER_LOO
##
##Scores obtained from Facebook Protein language model esm1v:
##esm1v_1.pt	esm1v_2.pt	esm1v_3.pt	esm1v_4.pt	esm1v_5.pt
P_vars	AF	source	db	SIFT	SIFT4G	Polyphen2_HVAR	LRT	MutationTaster	MutationAssessor	FATHMM_S	PROVEAN_S	VEST4	MetaSVM	MetaLR	REVEL	MPC	PrimateAI	DEOGEN2	DANN	fathmm.MKL_coding	GenoCanyon	integrated_fitCons	GM12878_fitCons	H1.hESC_fitCons	HUVEC_fitCons	VARITY_R	VARITY_R_LOO	VARITY_ER	VARITY_ER_LOO	esm1v_1	esm1v_2	esm1v_3	esm1v_4	esm1v_5	total.energy	Backbone.Hbond	Sidechain.Hbond	Van.der.Waals	Electrostatics	Solvation.Polar	Solvation.Hydrophobic	Van.der.Waals.clashes	entropy.sidechain	entropy.mainchain	torsional.clash	backbone.clash	helix.dipole	electrostatic.kon	partial.covalent.bonds
A101E	4.07e-06	Population	gnomAD	0.250447	1	0.994995	0.00133749	1	0.359133	1	0.966599	0.0961145	0	0.0698378	0.104339	0.124607	0.212413	0.00408544	0.968978	0.116427	1	0.243053	1	0.884921	1	0.085443	0.085443	0.157447	0.157447	0.899271	0.725127	0.912979	1	0.828597	0.149121	0.323994	0.396641	0.439877	0.39818	0.466166	0.448965	0.163996	0.597985	0.382073	0.297712	0.880084	0.386203	0.115039	0
A441V	NA			0.266547	0.181	0.002002	0.000111458	1	0.4871	0.735369	0.779352	0.187117	0.0831233	0.203164	0.100207	0.0388598	0.45258	0.666978	0.88747	0.463491	1	0.260665	0.185185	0.884921	1	0.0506329	0.0506329	0.101064	0.101064	0.495258	0.448728	0.788988	0.650722	0.523394	0.142967	0.308481	0.396641	0.37247	0.436024	0.454656	0.351785	0.189373	0.639303	0.399703	0.349139	0.869607	0.413571	0.133543	0
A444V	1.22e-05	DM;CANCER;Population	Germline;Somatic;gnomAD	0	0.001	0.97998	0	1	0.562436	0.740458	0.762146	0.423313	0.543872	0.5455	0.592975	0.654334	0.638633	0.789658	0.998986	0.979253	1	0.260665	0.185185	0.884921	1	0.509494	0.509494	0.531915	0.531915	0.484677	0.404956	0.701914	0.44413	0.523579	0.200064	0.243302	0.371383	0.348271	0.401358	0.618077	0.40298	0.188259	0.703844	0.414905	0.395962	1	0.353946	0.00951017	0
A456V	NA	CANCER	Somatic	0	0	0.978979	0	1	0.626419	0.74173	0.767206	0.846626	0.591944	0.575632	0.715909	0.652007	0.720921	0.81277	0.999189	0.978951	1	0.260665	0.185185	0.884921	1	0.623418	0.623418	0.647872	0.647872	0.494341	0.532369	0.573459	0.520012	0.518537	0.15121	0.320294	0.396641	0.351169	0.449188	0.491953	0.355031	0.176309	0.630576	0.423851	0.356174	0.853787	0.412165	0.112403	0
A472V	NA	DM	Germline	0	0.001	0.978979	0	1	0.626419	0.683206	0.781377	0.924335	0.685756	0.665121	0.741736	0.652007	0.870432	0.754757	0.998783	0.979353	1	0.260665	0.185185	0.884921	1	0.635021	0.635021	0.653191	0.653191	0.711076	0.408864	0.306631	0.386615	0.69668	0.202694	0.321461	0.398105	0.326282	0.444701	0.463008	0.28073	0.348535	0.622776	0.394894	0.327611	0.863771	0.42314	0.11882	0
A69G	3.23e-05	Population	gnomAD	0.547406	0.449	0	0.373495	1	0.399381	0.755725	0.915992	0.106339	0.0845235	0.192079	0.0960744	0.040605	0.0372385	0.0281312	0.63605	0.149562	0	0.243053	1	0.884921	0.873501	0.0137131	0.0137131	0	0	0.767332	0.822493	0.834019	0.826692	0.930312	0.152694	0.354723	0.396641	0.541241	0.449652	0.377738	0.525814	0.156295	0.49893	0.357875	0.293885	0.793359	0.412833	0.115039	0
A857V	NA	DM;;CANCER	Germline;;Somatic	0	0	0.992993	0	1	0.949432	0.464377	0.742915	0.966258	0.965883	0.912224	0.713843	0.681675	0.783682	0.873701	0.998986	0.989223	1	0.113112	0.319285	0	1	0.586498	0.586498	0.606383	0.606383	0.402991	0.392879	0.474927	0.444244	0.473362	0.176538	0.26859	0.396641	0.235854	0.427178	0.510055	0.206367	0.320611	0.667844	0.400576	0.420551	0.97239	0.412833	0.115039	0
A868V	2.89e-05	DM;Population	Germline;gnomAD	0	0.567	0.994995	0	1	0.509804	0.55598	0.911943	0.193252	0.713292	0.714602	0.47314	0.681675	0.58159	0.379596	0.997972	0.934132	1	0.113112	0.319285	0	1	0.39135	0.39135	0.374468	0.374468	0.546322	0.679995	0.830864	0.611798	0.625584	0.195253	0.319858	0.595847	0.492185	0.472422	0.292732	0.407161	0.331114	0.390997	0.393822	0.190728	0.804701	0.451753	0.115039	0
C176F	1.08e-05	DM;;Population	Germline;;gnomAD	0	0	0.987988	0	1	0.960784	0.689567	0.383603	0.985685	0.748623	0.720145	0.871901	0.888773	0.646304	0.43866	0.987429	0.997079	1	0.260665	0.185185	0.884921	1	0.934599	0.934599	0.96383	0.96383	0.205281	0.148411	0	0.397921	0.233751	0.325108	0.0921287	0.495189	0.270939	0.439845	0.632151	0.258002	0.485453	0.504043	0.538321	0.384882	0.870054	0.412833	0.115039	0
C313R	NA	DM	Germline	0	0	1	0	1	0.998968	0.272265	0.32996	0.958078	1	0.970372	0.972107	1	0.814505	0.934049	0.99412	0.984792	1	0.113112	0.185185	0	1	0.99789	0.99789	0.987234	0.987234	0.298532	0.379027	0.0802755	0	0.165542	0.721385	0.354921	0.396641	0.2722	0.494305	0.651218	0.387859	0.452785	0.739449	0.346051	0.608315	0.918066	0.981601	0.115497	0.593705
C328Y	7.22e-06	DM;;Population	Germline;;gnomAD	0	0	1	0	1	1	0	0.381579	0.998978	0.948334	1	1	0.971262	0.746025	0.936617	0.995945	0.994864	1	0.260665	0.185185	0.884921	1	1	1	1	1	0.337015	0.48444	0.153738	0.0785763	0.202042	0.903064	0.399541	0.349211	0.170689	0.645776	0.709377	0.21336	0.978056	0.499461	0.345901	0.291796	0.969331	0.412833	0.115039	0.686205
C358Y	NA	DM	Germline	0	0	1	0	1	0.970072	0.101781	0.360324	0.997955	0.981471	0.993046	0.997934	0.971262	0.732775	0.934983	0.993917	0.994864	1	0.260665	0.185185	0.884921	1	0.917722	0.917722	0.941489	0.941489	0.504395	0.434908	0.0880278	0.334229	0.42195	1	0.411037	0.435277	0.0625893	0.780515	0.754691	0.0998789	0.90595	0.567357	0.328308	0.191785	0.966003	0.409098	0.115039	1
C363Y	8.13e-06	DM;;Population	Germline;;gnomAD	0	0	0.998999	0	1	0.970072	0.101781	0.360324	0.993865	0.982591	0.993147	0.977273	0.967307	0.701674	0.937551	0.993512	0.996274	1	0.260665	0.185185	0.884921	1	0.924051	0.924051	0.926596	0.926596	0.334593	0.262056	0.101875	0.307698	0.304556	0.573132	0.408722	0.39848	0.300518	0.619871	0.683663	0.319911	0.410938	0.481761	0.322676	0.206218	0.814089	0.412833	0.115039	0.583803
C602W	NA	DM	Germline	0	0	0.998999	0	1	0.949432	0.524173	0.175101	0.974438	0.798422	0.82082	0.881198	0.836417	0.909902	0.998716	0.98236	0.872293	0.5	0.113112	0.319285	0	1	0.949367	0.949367	0.855319	0.855319	0.312124	0.267395	0.207407	0.169046	0.432185	0.309717	0.33268	0.323046	0	0.421636	0.763767	0	0.642792	0.728253	0.425097	0.202136	0.748914	0.412833	0.115039	0
C730F	7.22e-06	DM;;Population	Germline;;gnomAD	0	0.019	0.997998	0	1	0.835913	0.436387	0.319838	0.990798	0.959722	0.919682	0.877066	0.906806	0.951046	0.957161	0.986415	0.993856	1	0.260665	0.319285	0.884921	1	0.921941	0.921941	0.932979	0.932979	0.149601	0.430277	0.142724	0.0843556	0.250164	0.920872	0.380229	0.340508	0.132613	0.735008	0.700913	0.117473	1	0.493611	0.352991	0.499787	0.92617	0.411081	0.115211	0.679914
D429G	NA	DM	Germline	0	0	0.986987	0	1	0.626419	0.657761	0.6083	0.968303	0.733408	0.690215	0.913223	0.800233	0.606416	0.934983	0.99635	0.987209	1	0.260665	0.185185	0.884921	1	0.783755	0.783755	0.830851	0.830851	0.745879	0.299396	0.513085	0.383327	0.391688	0	0.288357	0.348122	0.834013	0.278167	0.0146296	0.737787	0.0123233	0.320524	0.281708	0.0242495	0.52802	1	0.324606	0
D539V	NA	DM	Germline	0	0	1	0	1	0.856553	0.508906	0.488866	0.658487	0.951181	0.873728	0.979339	0.872484	0.532218	0.970818	0.987024	0.987511	1	0.243053	1	0	1	0.667722	0.667722	0.741489	0.741489	0.275333	0.206278	0.201722	0.191278	0.167591	0.165241	0.759646	0.62502	0.530388	0.479294	0.322765	0.477255	0.15754	0.444561	0.289806	0.17412	0.767644	0.449724	0.0745918	0
E193K	0.00358935	VUS;Population	Germline;gnomAD	0.00178891	0.059	0.02002	0.0327686	0.964208	0.789474	0.970738	0.782389	0.187117	0.050126	0.117202	0.179752	0.686562	0.217573	0.188748	0.996959	0.981871	1	0.113112	0.185185	0	1	0.118143	0.118143	0.105319	0.105319	0.411391	0.590976	0.47137	0.540037	0.616274	0.15162	0.641616	0.361682	0.461615	0.489607	0.404176	0.4411	0.166609	0.550448	0.32133	0.265153	0.800104	0.390537	0.115039	0
E669K	NA	DM;CANCER	Germline;Somatic	0	0.016	0.991992	0	1	0.871001	0.52799	0.711538	0.951943	0.910949	0.864658	0.836777	0.73217	0.948675	0.867281	0.998378	0.993051	1	0.260665	0.319285	0.884921	1	0.808017	0.808017	0.769149	0.769149	0.413231	0.383313	0.458134	0.257569	0.478034	0.24263	0.392853	0.619256	0.512475	0.750747	0.335863	0.497882	0.1565	0.172637	0.370198	0.362139	0.842266	0.812986	1	0
E722K	2.03e-05	DM;;Population	Germline;;gnomAD	0	0.021	0.991992	0	1	0.831785	0.530534	0.72166	0.911043	0.895687	0.860929	0.818182	0.73217	0.748675	0.871133	0.998783	0.992547	1	0.113112	0.319285	0	1	0.776371	0.776371	0.705319	0.705319	0.326992	0.387751	0.628981	0.399679	0.399405	0.175815	0.217737	0.0516169	0.491122	0.584012	0.477469	0.510454	0.178853	0.732849	0.363308	0.282417	0.762137	0.341588	0.470295	0
E770K	NA	DM;;CANCER	Germline;;Somatic	0	0.006	0.991992	0	1	0.874097	0.535623	0.714575	0.841513	0.904742	0.866774	0.759298	0.731239	0.816876	0.896346	0.998783	0.992547	1	0.260665	0.319285	0.884921	1	0.800633	0.800633	0.708511	0.708511	0.235022	0.328409	0.366623	0.25657	0.324497	0.133861	0.468163	0.460343	0.500328	0.430503	0.373217	0.468104	0.153074	0.442925	0.294467	0.283401	0.792239	0.518365	0.15285	0
F927S	4.1e-06	Population	gnomAD	0	0.008	0.992993	0	1	0.860681	0.455471	0.572874	0.943763	0.955428	0.885821	0.913223	0.987318	0.917015	0.96183	0.997567	0.986605	1	0.260665	0.319285	0.884921	0.873501	0.880802	0.880802	0.882979	0.882979	0.140005	0.249507	0.309081	0.233813	0.296131	0.29566	0.379932	0.25333	0.884497	0.541913	0.332576	0.923497	0.153411	0.337829	0.345989	0.359077	0.658384	0.412833	0.115039	0
F939C	NA			0	0.006	0.998999	0	0.999844	0.768834	0.534351	0.796559	0.784254	0.8366	0.805704	0.804752	0.872717	0.958996	0.688923	0.979927	0.980461	1	0.260665	0.319285	0.884921	0.873501	0.490506	0.490506	0.411702	0.411702	0.235159	0.183	0.239504	0.28183	0.571621	0.255517	0.410463	0.327505	0.855324	0.527652	0.276885	0.858292	0.142947	0.333888	0.394869	0.291674	0.704783	0.409006	0.115039	0
F939S	NA			0	0.001	0.992993	0	0.999844	0.768834	0.536896	0.765182	0.816973	0.83478	0.804394	0.826446	0.987318	0.936123	0.70398	0.997567	0.975929	1	0.260665	0.319285	0.884921	0.873501	0.57384	0.57384	0.75	0.75	0.211401	0.141476	0.200031	0.194939	0.523057	0.2713	0.293858	0.285533	0.877574	0.559954	0.332352	0.910666	0.159866	0.221224	0.332183	0.327502	0.692232	0.407277	0.115039	0
F974L	4.08e-06	DM;;Population	Germline;;gnomAD	0.00178891	0.011	0.937938	0	1	0.661507	0.765903	0.734818	0.759714	0.373425	0.425879	0.785124	0.656777	0.991074	0.75499	0.996959	0.975627	1	0.260665	0.319285	0.884921	1	0.50211	0.533755	0.573404	0.66383	0.525111	0.243567	1	0.409619	0.485626	0.130929	0.327081	0.21255	0.608283	0.443551	0.335987	0.512425	0.165622	0.680349	0.261585	0.318669	0.756197	0.414286	0.115039	0
G325D	0.000552522	Population	gnomAD	0	0	1	0	1	0.416925	0.66285	0.587045	0.791411	0.570708	0.572105	0.72624	0.819895	0.652162	0.817439	0.997567	0.995871	1	0.260665	0.185185	0.884921	1	0.914557	0.914557	0.905319	0.905319	0.411695	0.238644	0.482519	0.606524	0.491215	0.202476	0.0365863	0.216067	0.415458	0.377997	0.486994	0.435382	0.252076	0.671376	0.682919	0.310882	0.844638	0.495377	0.115039	0
G393V	NA	DM	Germline	0	0	0.998999	0	1	0.626419	0.74173	0.529352	0.982618	0.595165	0.583291	0.839876	0.799186	0.761646	0.970351	0.995337	0.991842	1	0.243053	1	0.470238	1	0.900844	0.900844	0.820213	0.820213	0.347887	0.311083	0.476532	0.278264	0.304873	0.262689	0.354723	0.396641	0.44314	0.446834	0.472449	0.456579	0.248677	0.516889	0.744558	0.330442	0.793105	0.412833	0.115039	0
G516A	NA	DM	Germline	0	0.001	0.998999	0	1	0.933953	0.412214	0.51417	0.916155	0.987539	0.930565	0.936983	0.724724	0.580195	0.978872	0.99635	0.992849	1	0.260665	0.185185	0.884921	0.873501	0.809072	0.809072	0.81383	0.81383	0.458572	0.38125	0.682254	0.449125	0.541207	0.310833	0.356405	0.3952	0.387213	0.446834	0.490399	0.393577	0.314764	0.516916	1	0.303471	0.81676	0.412833	0.115039	0
G709S	NA			0	0.005	1	0	1	0.876161	0.53944	0.628543	0.881391	0.906282	0.867681	0.77376	0.68854	0.886471	0.959029	0.996553	0.992547	1	0.260665	0.319285	0.884921	1	0.822785	0.822785	0.784043	0.784043	0.140346	0.269719	0.267352	0.314805	0.364003	0.449737	0.587677	0.470226	0.367341	0.478376	0.583371	0.445475	0.571865	0.592666	0.30188	0.345774	0.866129	0.414909	0.115039	0
G720D	4.06e-06	Population	gnomAD	0	0	1	0	1	0.949432	0.405852	0.52834	0.929448	0.988052	0.944472	0.899793	0.82071	0.900976	0.989261	0.996553	0.992547	1	0.113112	0.319285	0	1	0.874473	0.874473	0.932979	0.932979	0.227062	0.320369	0.284844	0.390997	0.388827	0.755181	0.275694	0.30994	0.140526	0.368105	1	0.247952	0.878875	0.592162	0.87003	0.796698	0.919454	0.557377	0.133028	0
G99S	0.00037553	Population	gnomAD	0.0429338	0.171	0	0.00769059	0.509026	0.143447	0.97201	1	0.0235174	0.0203958	0.0466593	0.163223	0.0381617	0.100139	0.0131901	0.992092	0.98449	1	0.243053	1	0.884921	1	0.0843882	0.0843882	0.102128	0.102128	0.780459	0.768017	0.842463	0.918091	0.874703	0.159692	0.201096	0.112516	0.389632	0.446834	0.526003	0.455845	0.249969	0.670217	0.279677	0.308513	0.905306	0.412833	0.115039	0
H249R	0.451419	R;BENIGN;;Population	Germline;;gnomAD	0.375671	0.358	0	0.26148	1	0.124871	0.974555	0.997976	0	0.066928	0	0	0.0879581	0	0	0	0	0.75	0.260665	0.185185	0.884921	1	0	0	0.00851064	0.00851064	1	1	0.959513	0.912913	0.974046	0.146749	0.313329	0.372904	0.411308	0.431907	0.490332	0.440071	0.165658	0.633453	0.338425	0.276123	0.789329	0.412833	0.115039	0
H375D	2.44e-05	Population	gnomAD	0	0.001	0.993994	0.00345519	1	0.96904	0.133588	0.488866	0.960123	0.990339	0.990124	0.940083	0.838743	0.598326	0.899498	0.988848	1	1	0.243053	1	0.470238	1	0.669831	0.669831	0.774468	0.774468	0.516791	0.309819	0.246813	0.0450326	0.271512	0.470146	0.381198	0.407012	0.791692	0.471789	0.216959	0.712704	0.0900198	0.438288	0.251866	0.20657	0.815432	0.509834	0.0476081	0.723579
H612R	NA	DM	Germline	0	0.001	0.356356	0	1	0.949432	0.544529	0.393725	0.744376	0.839401	0.77789	0.767562	0.759977	0.924128	0.992063	0.995134	0.99013	1	0.260665	0.319285	0.884921	0.94289	0.873418	0.873418	0.871277	0.871277	0.497822	0.414995	0.397874	0.459539	0.554673	0.155615	0.1933	0.394327	0.345654	0.347542	0.57752	0.44432	0.167726	0.679012	0.367906	0.25287	0.817387	0.412995	0.276712	0
H753Q	4.06e-06	Population	gnomAD	0	0.024	0.98999	0	0.577809	0.826625	0.538168	0.548583	0.861963	0.843601	0.796735	0.626033	0.676323	0.782148	0.927979	0.945255	0.10001	1	0.260665	0.319285	0.884921	1	0.728903	0.728903	0.8	0.8	0.217999	0.272146	0.225979	0.355702	0.319832	0.141765	0.354723	0.396641	0.5735	0.446834	0.358952	0.545354	0.160468	0.476989	0.272799	0.295744	0.792269	0.412833	0.115039	0
I956T	2.85e-05	DM;;CANCER;Population	Germline;;Somatic;gnomAD	0	0	0.942943	0	1	0.661507	0.687023	0.727733	0.951943	0.527957	0.566059	0.649793	0.705294	0.933054	0.814171	0.995539	0.975526	1	0.260665	0.319285	0.884921	1	0.412447	0.498945	0.615957	0.615957	0.198101	0.383977	0.299248	0.390074	0.402993	0.199428	0.173612	0.297663	0.7212	0.446834	0.386253	0.77998	0.151045	0.412666	0.309967	0.244232	0.775285	0.412833	0.115039	0
K136Q	NA	DM	Germline	0.00536673	0.05	0.202202	0.0586268	0.999222	0.681115	0.941476	0.928138	0.689162	0.0389247	0.0754812	0.240702	0.0688773	0.313808	0.063266	0.974858	0.691913	0.75	0.113112	0.185185	0	1	0.14557	0.14557	0.0734043	0.0734043	0.632692	0.735147	0.683221	0.708097	0.814457	0.149055	0.0994301	0.263758	0.528771	0.445102	0.42621	0.541293	0.161588	0.636603	0.39908	0.295586	0.851339	0.368633	0.115039	0
K391E	NA	DM	Germline	0	0.005	0.965966	0	1	0.626419	0.743003	0.769231	0.813906	0.58625	0.548725	0.658058	0.797557	0.799442	0.836466	0.996553	0.987209	1	0.243053	1	0.470238	1	0.705696	0.705696	0.801064	0.801064	0.294809	0.310879	0.506897	0.372344	0.857319	0.14533	0.412126	0.429559	0.519701	0.427875	0.375937	0.498114	0.16099	0.479675	0.326053	0.313591	0.79309	0.412833	0.114981	0
K820R	0.18728	VUS;BENIGN;CANCER;Population	Germline;Somatic;gnomAD	0.00178891	0.099	0.00600601	0.0285332	0	0.52838	0.545802	0.831984	0.00408998	0.0547932	0	0.183884	0	0.176709	0.573013	0.979116	0.897472	1	0.260665	0.499361	0	0.873501	0.118143	0.118143	0.123404	0.123404	0.493517	0.599144	0.595804	0.560524	0.745661	0.147982	0.638252	0	0.51456	0.433733	0.44057	0.535958	0.145604	0.707976	0.35268	0.273985	0.852877	0.39644	0.115039	0
K843E	4.7e-05	Population	gnomAD	0.00178891	0.005	0.146146	0.0118145	0.978369	0.919505	0.52799	0.760121	0.325153	0.733781	0.750277	0.498967	0.166259	0.48145	0.782771	0.995337	0.955685	1	0	0.319285	0	0.873501	0.529536	0.529536	0.589362	0.589362	0.271331	0.263761	0.146489	0.204695	0.280359	0.195754	0.345166	0.582583	0.571363	0.513	0.349062	0.553433	0.159067	0.195383	0.414045	0.289269	0.801627	0.802564	0.115039	0
K992E	7.25e-06	DM;;Population	Germline;;gnomAD	0	0	0.965966	0	1	0.649123	0.712468	0.924089	0.849693	0.482265	0.524136	0.58781	0.797557	0.888006	0.453017	0.996553	0.985195	1	0.260665	0.319285	0.884921	1	0.652954	0.635021	0.726596	0.77234	0.631162	0.759632	0.809326	0.917598	0.742661	0.213832	0.456587	0.454669	0.548164	0.682047	0.444149	0.556715	0.160798	0.249792	0.323448	0.294517	0.797567	0.481727	0.115039	0
L1002F	4.08e-06	Population	gnomAD	0	0	0.990991	0	1	0.649123	0.660305	0.937247	0.858896	0.507841	0.565656	0.418388	0.712507	0.870432	0.437609	0.996553	0.853057	1	0.113112	0.319285	0	1	0.473629	0.473629	0.511702	0.511702	0.741995	0.774768	0.846497	0.731897	0.856857	0.145115	0.36248	0.396641	0.384325	0.446834	0.405623	0.399428	0.225266	0.458743	0.425197	0.324404	0.763659	0.416177	0.115039	0
L411P	NA	DM;VUS	Germline	0	0	0.993994	0	1	0.626419	0.722646	0.626518	0.99591	0.627509	0.593167	0.957645	0.92961	0.960251	0.971402	0.997972	0.977843	1	0.260665	0.185185	0.884921	1	0.863924	0.863924	0.904255	0.904255	0.269497	0.198652	0.129448	0.156919	0.263464	0.440821	0.913807	0.396732	0.780651	0.442896	0.350706	0.836868	0.460992	0.216233	0.223706	0.291614	0.0928438	0.412833	0.115039	0
L454Q	NA	DM;Other	Germline	0	0	0.993994	0	1	0.626419	0.665394	0.680162	0.981595	0.689163	0.646881	0.883264	0.700756	0.815063	0.949107	0.990876	0.980663	1	0.260665	0.185185	0.884921	1	0.706751	0.706751	0.803191	0.803191	0.149799	0.166497	0.150235	0.162831	0.165364	0.272164	0.229332	0.331068	0.524278	0.44658	0.586316	0.6842	0.1471	0.71279	0.360803	0.331645	0.807701	0.412833	0.115039	0
L506F	NA	DM	Germline	0	0.001	0.990991	0	1	0.626419	0.614504	0.697368	0.951943	0.773359	0.746952	0.867769	0.712507	0.670153	0.837049	0.997972	0.979353	1	0.113112	0.185185	0	1	0.562236	0.562236	0.651064	0.651064	0.264584	0.352007	0.468685	0.320691	0.475761	0.365484	0.441114	0.28652	0.432943	0.443762	0.524668	0.526831	0.287071	0.49912	0.426181	1	0.801627	0.454497	0.119106	0
L514R	NA	DM	Germline	0	0	0.998999	0	1	0.924665	0.480916	0.521255	1	0.980958	0.902348	0.948347	0.883188	0.697908	0.985643	0.994526	0.982173	1	0.260665	0.185185	0.884921	1	0.830169	0.830169	0.873404	0.873404	0.240554	0.1918	0.453436	0.316329	0.231471	0.229569	0.175571	0.267446	0.543587	0.369963	0.524062	0.660116	0.196004	0.681576	0.370746	0.30222	0.739691	0.29137	0.113091	0
L526R	NA			0	0	0.998999	0	1	0.942208	0.530534	0.512146	0.951943	0.954308	0.866371	0.92562	0.883188	0.570293	0.973853	0.994728	0.982173	1	0.243053	1	0.884921	0.873501	0.855485	0.855485	0.902128	0.902128	0.250144	0.179736	0.280481	0.296145	0.34652	0.242591	0.364023	0.331839	0.344632	0.227075	0.719413	0.588803	0.263191	0.764253	0	0.337634	0.803164	0.32833	0.10593	0
L721V	NA			0	0.001	0.991992	0	1	0.939112	0.452926	0.762146	0.850716	0.978064	0.902449	0.790289	0.681443	0.659554	0.846037	0.994323	0.95357	1	0.113112	0.319285	0	1	0.455696	0.455696	0.469149	0.469149	0.288726	0.289051	0.568499	0.343094	0.326948	0.198697	0.241561	0.354022	0.665732	0.444216	0.333148	0.641718	0.195452	0.338183	0.413534	0.386376	0.807656	0.419797	0.113435	0
L732P	NA	DM	Germline	0	0	0.998999	0	1	0.949432	0.438931	0.552632	0.99182	0.995379	0.925325	0.893595	0.939383	0.935425	0.98786	0.997567	0.982173	1	0.260665	0.319285	0.884921	1	0.870253	0.870253	0.902128	0.902128	0	0.109608	0.295744	0.179726	0.000740031	0.260026	0.371087	0.405549	0.743773	0.447456	0.31066	0.750805	0.289516	0.221019	0.297357	0.273038	0.0966346	0.412833	0.115039	0
L836V	NA	DM	Germline	0	0.004	0.991992	0	0.975568	0.871001	0.452926	0.785425	0.752556	0.870998	0.873425	0.659091	0.681443	0.630683	0.840784	0.98601	0.24091	0.75	0	0.319285	0	0.873501	0.481013	0.481013	0.384043	0.384043	0.38479	0.428623	0.442327	0.485387	0.443754	0.225937	0.350172	0.396641	0.64979	0.45132	0.399464	0.677572	0.194398	0.34432	0.371743	0.29504	0.823864	0.412833	0.115039	0
M1006V	0.00191028	DM;;Population	Germline;;gnomAD	0	0	0.530531	0	1	0.641899	0.71374	0.939271	0.731084	0.354523	0.427592	0.382231	0.221524	0.611437	0.436442	0.963706	0.984993	1	0.113112	0.319285	0	1	0.690928	0.796414	0.738298	0.737234	0.800252	0.872101	0.929873	0.910864	0.936152	0.195806	0.402034	0.38804	0.743262	0.449716	0.378793	0.730669	0.117521	0.303588	0.299251	0.291881	0.739557	0.420903	0.118591	0
M183R	NA			0	0.002	0.822823	0.000111458	0.988329	0.800826	0.978372	0.724696	0.787321	0.175254	0.20518	0.244835	0.176614	0.45258	0.305825	0.967559	0.984087	1	0.260665	0.185185	0.884921	1	0.943038	0.943038	0.848936	0.848936	0.288206	0.398295	0.418003	0.340015	0.344603	0.441878	0.360026	0.120334	0.417804	0.634639	0.850019	0.673787	0.388614	0.644921	0.194376	0.205477	0.828147	0.564778	0.115039	0
M324V	NA	DM	Germline	0.0268336	0.036	0.003003	0.000445831	0.290072	0	0.55598	0.811741	0.185072	0.163026	0.253048	0.334711	0.0433973	0.254254	0.432007	0.93086	0.87179	0.75	0.260665	0.185185	0.884921	1	0.147679	0.147679	0.147872	0.147872	0.432788	0.52005	0.734151	0.496149	0.694288	0.157606	0.357295	0.396641	0.668161	0.448502	0.36183	0.648798	0.173455	0.378043	0.052905	0.314612	0.761809	0.416223	0.115039	0
M355T	0.000151637	Population	gnomAD	1	0.466	0.001001	0.173317	1	0.436533	0.694656	0.907895	0.0787321	0.0278633	0.172226	0.0278926	0.0731821	0.172524	0.126999	0.363747	0.125894	1	0.260665	0.185185	0.884921	1	0.00949367	0.00949367	0.00957447	0.00957447	0.74713	0.785995	0.71966	0.894348	0.899858	0.156651	0.253928	0.350085	0.724422	0.456197	0.32714	0.719345	0.1113	0.319992	0.323237	0.304309	0.739975	0.412833	0.115039	0
M435V	2.85e-05	DM;;Population	Germline;;gnomAD	0.00357782	0.002	0	0.00445832	0.824152	0.298246	0.764631	0.871457	0.277096	0.0508261	0.138365	0.330579	0.0433973	0.430404	0.463523	0.888686	0.777923	1	0.260665	0.185185	0.884921	1	0.285865	0.285865	0.187234	0.187234	0.892196	0.854826	0.833462	0.94186	0.92938	0.21601	0.365507	0.39663	0.695926	0.446834	0.401399	0.694815	0.169844	0.252083	0.326277	0.348945	0.784031	0.412833	0.115039	0
M573K	NA			0	0	0.948949	0	0.999378	0.749226	0.538168	0.624494	0.673824	0.818865	0.794316	0.88843	0.827225	0.537517	0.917941	0.947891	0.984993	1	0.243053	1	0.884921	1	0.932489	0.932489	0.864894	0.864894	0.610316	0.12286	0.0311839	0.205701	0.382286	0.252064	0.362381	0.396641	0.535184	0.445862	0.646848	0.583374	0.165807	0.551266	0.239593	0.300021	0.782434	0.399783	0.115039	0
M605I	NA			0	0.001	0.882883	0	1	0.949432	0.503817	0.668016	0.799591	0.944087	0.889852	0.849174	0.555207	0.84477	0.97397	0.991484	0.992547	1	1	0.319285	0	0.94289	0.690928	0.690928	0.785106	0.785106	0.433749	0.44139	0.591729	0.463364	0.568734	0.28904	0.395188	0.396358	0.550427	0.447266	0.457875	0.527214	0.250501	0.407975	0.397149	0.677491	0.859503	0.412833	0.115039	0
N106K	1.81e-05	Population	gnomAD	0.100179	0.329	0.012012	0.535332	0.961407	0.601651	0.726463	0.794534	0.185072	0.0957248	0.202862	0.0950413	0.0830716	0.22901	0.117894	0.960462	0.648706	0.5	0.243053	1	0.884921	0.94289	0.0506329	0.0506329	0.0723404	0.0723404	0.753195	0.790452	0.700242	0.800831	0.749044	0.164736	0.506846	0.515488	0.433808	0.482229	0.417706	0.365111	0.192891	0.647321	0.292622	0.297324	0.821789	0.344608	0.115039	0
N855S	NA	DM	Germline	0	0.001	0.987988	0	1	0.945304	0.478372	0.700405	0.904908	0.979278	0.904162	0.803719	0.580686	0.694003	0.968017	0.99777	0.993957	1	0.113112	0.319285	0	1	0.509494	0.509494	0.61383	0.61383	0.442607	0.394323	0.323881	0.310796	0.504628	0.145991	0.253512	0.502406	0.575992	0.446834	0.358694	0.562195	0.166662	0.338811	0.290729	0.302329	0.733781	0.412833	0.115039	0
P284L	NA	VUS	Germline	0	0	0.132132	0	1	0.954592	0.693384	0.463563	0.830266	0.631476	0.515469	0.793388	0.075509	0.506834	0.37376	0.983374	0.99013	1	0.455186	0	0	1	0.613924	0.613924	0.615957	0.615957	0.271479	0.503362	0.415452	0.600195	0.636354	0.211205	0.331315	0.396641	0.254246	0.455025	0.583293	0.237068	0.174552	0.769108	0.618401	0.561395	0.820148	0.418782	0.153824	0
P619L	1.22e-05	Population	gnomAD	0	0	0.998999	0	1	0.949432	0.42112	0.246964	0.812883	0.991412	0.929558	0.915289	0.699825	0.820502	0.986109	0.997972	0.983483	1	0.260665	0.319285	0.884921	0.94289	0.743671	0.743671	0.723404	0.723404	0.523953	0.646467	0.529603	0.379591	0.586779	0.177118	0.354723	0.396641	0.43288	0.446971	0.505702	0.437598	0.16433	0.561412	0.455437	0.29702	0.8975	0.412833	0.115039	0
P786L	NA	DM	Germline	0	0.017	0.998999	0	1	0.860681	0.42112	0.462551	0.90593	0.954401	0.916255	0.827479	0.699825	0.966388	0.977588	0.998986	0.983583	1	0.260665	0.499361	0.884921	1	0.748945	0.748945	0.754255	0.754255	0.35941	0.677281	0.554511	0.511103	0.481721	0.242996	0.214433	0.216816	0.110008	0.313509	0.783069	0.189765	0.264033	0.963168	0.612856	0.507089	0.98915	0.449724	0.138241	0
Q981P	NA	DM	Germline	0	0	0.942943	0	1	0.661507	0.720102	0.825911	0.974438	0.50392	0.529477	0.700413	0.687609	0.834031	0.581184	0.98824	0.987209	1	0.260665	0.319285	0.884921	1	0.724684	0.735232	0.790426	0.77766	0.499204	0.292199	0.624645	0.484761	0.36652	0.0903718	0.354941	0.600148	0.645682	0.448787	0.287016	0.53425	0.120121	0.266892	0.120214	0.297239	0.780076	0.412833	0.115039	0
R112H	2.85e-05	DM;;Population	Germline;;gnomAD	0	0	0.988989	0	1	0.961816	0.707379	0.744939	0.977505	0.712686	0.692432	0.664256	0.774985	0.502092	0.375744	1	0.99436	1	0.260665	0.185185	0.884921	0	0.592827	0.592827	0.493617	0.493617	0.419011	0.473506	0.453241	0.387456	0.523579	0.239253	0.353477	0.50674	0.607928	0.738386	0.371831	0.477281	0.219897	0.20891	0.393735	0.343478	0.824521	0.407553	0.115039	0
R112L	NA	CANCER	Somatic	0	0	0.977978	0	1	0.961816	0.695929	0.663968	0.965235	0.710492	0.68961	0.67562	0.754625	0.511994	0.415665	0.99777	0.995669	1	0.260665	0.185185	0.884921	0	0.770042	0.770042	0.71383	0.71383	0.38948	0.336501	0.396129	0.341026	0.36989	0.132981	0.373838	0.65855	0.713526	0.971467	0.103708	0.43466	0.126303	0.207955	0.264837	0.314344	0.758137	0.395702	0.115039	0
R314W	NA	DM	Germline	0	0	0.996997	0	1	0.469556	0.541985	0.535425	0.860941	0.740035	0.687897	0.880165	0.704596	0.63696	0.921326	0.99777	0.906234	1	0.260665	0.185185	0.884921	1	0.527426	0.527426	0.514894	0.514894	0.231745	0.496874	0.683966	0.195458	0.503056	0.104651	0.350746	0.396641	0.374295	0.517803	0.418929	0.332095	0.166765	0.546916	0.410905	0.291844	0.840803	0.332388	0.115039	0
R332G	2.44e-05	Population	gnomAD	0.110912	0.046	0.0810811	0.41819	1	0.776058	0.670483	0.751012	0.0807771	0.16396	0.299506	0.129132	0.121001	0.00334728	0.514766	0.960665	0.363179	1	0.260665	0.185185	0.884921	1	0.380802	0.380802	0.352128	0.352128	0.392645	0.477753	0.543974	0.809538	0.730351	0.0872181	0.466441	0.598037	0.704789	0.391181	0.282797	0.633068	0.0823747	0.17516	0.0685423	0.274022	0.635236	0.45286	0.121742	0
R394Q	NA	DM	Germline	0	0	0.960961	0	1	0.626419	0.739186	0.762146	0.944785	0.584477	0.570594	0.733471	0.689354	0.720363	0.836466	0.999392	0.990331	1	0.243053	1	0.470238	1	0.561181	0.561181	0.598936	0.598936	0.387962	0.256257	0.423722	0.431787	0.529301	0.153262	0.472516	0.389413	0.553034	0.445525	0.376268	0.528168	0.161597	0.468779	0.32371	0.252481	0.79309	0.396486	0.206818	0
R394W	NA	DM	Germline	0	0	0.991992	0	1	0.626419	0.727735	0.572874	0.893661	0.565761	0.546307	0.801653	0.694357	0.858298	0.967083	0.998986	0.88448	1	0.243053	1	0.470238	1	0.537975	0.537975	0.548936	0.548936	0.226306	0.241096	0.463759	0.325933	0.355585	0.166537	0.602873	0.538942	0.507043	0.444638	0.394006	0.485227	0.159777	0.388447	0.331759	0.268591	0.79309	0.398769	0.204698	0
R396C	8.14e-06	DM;;Population	Germline;;gnomAD	0	0	0.991992	0	1	0.626419	0.71883	0.573887	0.95092	0.599272	0.581377	0.796488	0.828156	0.916736	0.934166	0.999392	0.918018	1	0.243053	1	0.470238	1	0.49789	0.49789	0.294681	0.294681	0.426501	0.364997	0.386014	0.445198	0.479137	0.164387	0.445091	0.6385	0.599347	0.464019	0.346729	0.557117	0.161287	0.236237	0.283851	0.245593	0.786956	0.401374	0.241994	0
R396H	2.17e-05	DM;CANCER;Population	Germline;Somatic;gnomAD	0	0	0.988989	0	1	0.626419	0.721374	0.716599	0.960123	0.64025	0.625617	0.785124	0.774985	0.876569	0.900315	0.999594	0.990331	1	0.243053	1	0.470238	1	0.490506	0.490506	0.459574	0.459574	0.515323	0.464534	0.494956	0.486842	0.515973	0.164579	0.282579	0.549291	0.560791	0.473003	0.386831	0.535374	0.161323	0.379365	0.310752	0.234829	0.793777	0.411219	0.25116	0
R396L	NA	DM;Other	Germline	0	0	0.977978	0	1	0.626419	0.723919	0.624494	0.966258	0.637637	0.622594	0.815083	0.754625	0.874477	0.96685	0.997161	0.991842	1	0.243053	1	0.470238	1	0.67827	0.67827	0.708511	0.708511	0.347162	0.213066	0.351433	0.346312	0.432191	0.168217	0.48609	0.655169	0.531274	0.465212	0.404877	0.505144	0.160025	0.270547	0.279091	0.260184	0.78618	0.397939	0.249499	0
R404Q	1.22e-05	DM;;Population	Germline;;gnomAD	0	0	0.960961	0	1	0.626419	0.737913	0.758097	0.990798	0.584477	0.570594	0.720041	0.689354	0.895955	0.834598	0.999594	0.990331	1	0.0504892	0.185185	1	0.873501	0.528481	0.528481	0.532979	0.532979	0.542122	0.321742	0.414117	0.523832	0.659368	0.123861	0.219043	0.378679	0.516385	0.434398	0.393265	0.499087	0.161875	0.535284	0.327336	0.289184	0.795866	0.29688	0.210942	0
R404W	4.07e-06	DM;;Population	Germline;;gnomAD	0	0	0.991992	0	1	0.626419	0.726463	0.567814	0.994888	0.592224	0.537942	0.77686	0.694357	0.978103	0.972686	0.998986	0.892436	1	0.0504892	0.185185	1	0.873501	0.57173	0.57173	0.502128	0.502128	0.401368	0.334285	0.398209	0.40437	0.619895	0.141764	0.542305	0.520413	0.344163	0.413962	0.485463	0.342979	0.170597	0.50512	0.415727	0.29979	0.910798	0.334417	0.0609567	0
R410Q	8.14e-06	DM;Other;;Population	Germline;;gnomAD	0	0	0.960961	0	1	0.626419	0.71374	0.765182	0.960123	0.617287	0.606369	0.782025	0.689354	0.899303	0.825026	0.999392	0.990331	1	0.260665	0.185185	0.884921	1	0.603376	0.603376	0.614894	0.614894	0.349287	0.41937	0.522871	0.52086	0.499785	0.17603	0.451957	0.350913	0.623609	0.695126	0.302436	0.560915	0.161122	0.256869	0.32933	0.245289	0.802612	0.40059	0.775537	0
R410W	8.14e-06	DM;;CANCER;Population	Germline;;Somatic;gnomAD	0	0	0.991992	0	1	0.626419	0.703562	0.57996	0.97137	0.625268	0.61564	0.904959	0.694357	0.976569	0.970001	0.998986	0.920234	1	0.260665	0.185185	0.884921	1	0.555907	0.555907	0.593617	0.593617	0.311802	0.331852	0.287267	0.309209	0.435865	0.187229	0.39592	0.578078	0.455818	0.731471	0.380201	0.386535	0.201742	0.261042	0.425658	0.200119	0.836161	0.392267	0.728846	0
R449K	0.00971906	DM;BENIGN;;Population	Germline;;gnomAD	0.0858676	0.125	0.900901	0	0.914566	0.500516	0.754453	0.831984	0.0777096	0.297209	0.314623	0.292355	0.542757	0.625105	0.587487	0.93086	0.920939	1	0.260665	0.185185	0.884921	1	0.0833333	0.0833333	0.107447	0.107447	0.554735	0.376971	0.749777	0.713295	0.614384	0.163095	0.64223	0.496857	0.627352	0.540615	0.281238	0.539818	0.163864	0.301338	0.266095	0.291541	0.750705	0.436951	0.0618734	0
R474H	6.51e-05	DM;Other;CANCER;Population	Germline;Somatic;gnomAD	0	0	0.988989	0	1	0.626419	0.675573	0.748988	0.972393	0.688276	0.667943	0.76343	0.774985	0.871827	0.789891	0.999189	0.990331	1	0.260665	0.185185	0.884921	1	0.515823	0.515823	0.489362	0.489362	0.505386	0.354325	0.471061	0.479355	0.475298	0.314253	0.697198	0.687677	0.618125	0.525087	0.384969	0.534131	0.267449	0.221156	0.410668	0.364556	0.802134	0.473289	0.0893154	0
R474S	NA	DM	Germline	0	0	0.977978	0	1	0.626419	0.679389	0.712551	0.900818	0.648184	0.625718	0.710744	0.707272	0.857741	0.835065	0.995742	0.917514	1	0.260665	0.185185	0.884921	1	0.709916	0.709916	0.656383	0.656383	0.613011	0.357391	0.354212	0.31447	0.314249	0.216025	0.536329	0.658255	0.881536	0.526153	0.166849	0.765248	0.146486	0.120655	0.321667	0.199585	0.72123	0.496576	0.0865082	0
R507G	NA			0	0	0.977978	0	1	0.626419	0.731552	0.48583	0.941718	0.563381	0.541872	0.790289	0.771844	0.480893	0.9672	0.996959	0.966059	1	0.113112	0.185185	0	1	0.745781	0.745781	0.743617	0.743617	0.233083	0.286081	0.3258	0.195647	0.349546	0.176869	0.797321	0.631079	0.79579	0.440933	0.150234	0.663191	0.158855	0.0455866	0.40247	0.236117	0.583151	0.386203	0.11332	0
R507Q	1.22e-05	Population	gnomAD	0	0.001	0.960961	0	1	0.626419	0.736641	0.685223	0.804703	0.586624	0.569283	0.671488	0.689354	0.412413	0.940469	0.999594	0.990331	1	0.113112	0.185185	0	1	0.657173	0.657173	0.670213	0.670213	0.407538	0.386206	0.510877	0.41849	0.464033	0.147614	0.54551	0.493373	0.609763	0.441946	0.316449	0.551606	0.161109	0.313706	0.330501	0.241693	0.800985	0.383943	0.113263	0
R507W	NA	DM	Germline	0	0	0.991992	0	1	0.626419	0.725191	0.418016	0.972393	0.605666	0.545097	0.77376	0.694357	0.592469	0.96685	0.998581	0.952362	1	0.113112	0.185185	0	1	0.725738	0.725738	0.718085	0.718085	0.280654	0.30584	0.236021	0.254888	0.404757	0.129674	0.712157	0.619641	0.358801	0.440204	0.450078	0.314507	0.161069	0.351138	0.414905	0.23116	0.962167	0.388047	0.11332	0
R559K	NA			0	0	0.973974	0	1	0.951496	0.538168	0.740891	0.779141	0.952021	0.872821	0.875	0.649913	0.909205	0.88304	0.988646	0.99013	1	0.243053	1	0.884921	1	0.748945	0.748945	0.782979	0.782979	0.579255	0.311447	0.343916	0.335601	0.374205	0.179633	0.0451739	0.475275	0.60528	0.675798	0.423198	0.469447	0.130036	0.482075	0.468208	0.282648	0.833341	0.350834	0.145918	0
R559S	4.07e-06	DM;Other;;Population;DM	Germline;;gnomAD;Germline	0	0	0.98999	0	1	0.951496	0.533079	0.536437	0.900818	0.685989	0.803285	0.788223	0.727981	0.876709	0.989378	0.963504	0.602377	0.75	0.243053	1	0.884921	1	0.82173	0.82173	0.620213	0.620213	0.327512	0.251716	0.305329	0.135326	0.366104	0.226005	0.53716	0.712833	0.990158	0.836843	0.0440458	0.827013	0.0950647	0.0165683	0.298566	0.255057	0.758749	0.311245	0.149814	0
R561C	1.81e-05	DM;;Population	Germline;;gnomAD	0	0	0.870871	0	1	0.950464	0.521628	0.395749	0.944785	0.935032	0.838859	0.897727	0.841652	0.767225	0.994631	0.998986	0.972908	1	0.243053	1	0.884921	1	0.624473	0.624473	0.542553	0.542553	0.428805	0.438484	0.41956	0.404029	0.543606	0.178725	0.467569	1	0.81659	0.679197	0.0300669	0.612116	0.165156	0.156683	0.303749	0.183098	0.790463	0.154827	0.249613	0
R561H	1.22e-05	DM;CANCER;Population	Germline;Somatic;gnomAD	0	0	0.833834	0	1	0.950464	0.524173	0.603239	0.885481	0.930785	0.851053	0.930785	0.791507	0.700139	0.98144	0.999189	0.995468	1	0.243053	1	0.884921	1	0.691983	0.691983	0.619149	0.619149	0.478823	0.375994	0.643439	0.544116	0.48737	0.20458	0.50558	0.852672	0.625476	1	0.197909	0.478266	0.155086	0.207287	0.402669	0.188808	0.79118	0	0.268519	0
R624C	8.13e-06	DM;Other;;Population	Germline;;gnomAD	0	0	0.998999	0	1	0.951496	0.449109	0.385628	0.931493	0.995053	0.932581	0.854339	0.841652	0.844491	0.991129	0.999189	0.95488	1	0.260665	0.319285	0.884921	1	0.665612	0.665612	0.591489	0.591489	0.444168	0.470026	0.393061	0.371959	0.490191	0.153036	0.454232	0.56563	0.775615	0.816892	0.0895052	0.624343	0.135636	0.136187	0.349627	0.222206	0.765062	0.36755	0.115039	0
R624H	4.33e-05	DM;Other;;Population	Germline;;gnomAD	0	0	0.997998	0	1	0.951496	0.451654	0.597166	0.944785	0.995053	0.932581	0.930785	0.791507	0.793166	0.976771	0.999189	0.992245	1	0.260665	0.319285	0.884921	1	0.655063	0.655063	0.62766	0.62766	0.479702	0.491612	0.609838	0.367596	0.460015	0.256543	0.283292	0.444866	0.547727	0.542863	0.501074	0.508653	0.210157	0.173946	0.401099	0.553207	0.799582	0.406862	0.115039	0
R699Q	2.44e-05	DM;;Population	Germline;;gnomAD	0	0.004	0.990991	0	1	0.871001	0.455471	0.716599	0.929448	0.952628	0.904968	0.859504	0.74043	0.495676	0.915256	0.999594	0.992446	1	0.260665	0.319285	0.884921	1	0.574895	0.574895	0.605319	0.605319	0.264101	0.319283	0.406431	0.416011	0.395408	0.135103	0.524595	0.499569	0.736829	0.5984	0.195592	0.612568	0.115628	0.351615	0.286941	0.130991	0.767271	0.432224	0.115039	0
R699W	1.44e-05	DM;CANCER;Population	Germline;Somatic;gnomAD	0	0	0.998999	0	1	0.942208	0.449109	0.487854	0.97546	0.97321	0.914844	0.817149	0.706341	0.670572	0.991245	0.989659	0.828986	0.5	0.260665	0.319285	0.884921	1	0.637131	0.637131	0.529787	0.529787	0.168216	0.302551	0.291945	0.386521	0.304424	0.166666	0.691124	0.597901	0.389809	0.561157	0.349881	0.266011	0.277212	0.316351	0.439226	0.204602	0.791881	0.430057	0.115039	0
R716Q	4.06e-06	DM;CANCER;Population	Germline;Somatic;gnomAD	0	0.001	0.990991	0	1	0.949432	0.455471	0.694332	0.828221	0.965276	0.917061	0.828512	0.74043	0.650907	0.984008	0.999594	0.992547	1	0.113112	0.319285	0	1	0.794304	0.794304	0.705319	0.705319	0.246037	0.238541	0.506715	0.382189	0.28293	0.171007	0.860679	0.835618	0.761435	0.460557	0.160808	0.597597	0.112469	0.274556	0.216754	0.231208	0.708231	0.388532	0	0
R716W	2.44e-05	DM;;CANCER;Population	Germline;;Somatic;gnomAD	0	0	0.998999	0	1	0.949432	0.449109	0.438259	0.97137	0.979884	0.918875	0.919421	0.706341	0.817713	0.995097	0.998175	0.920838	1	0.113112	0.319285	0	1	0.714135	0.714135	0.758511	0.758511	0.284315	0.202586	0.406512	0.253351	0.222908	0.164844	0.99812	0.63606	0.50967	0.496575	0.279218	0.362965	0.239419	0.23051	0.310602	0.243989	0.799478	0.394296	0.0161558	0
R737H	3.97e-05	DM;CANCER;Population	Germline;Somatic;gnomAD	0	0	0.997998	0	1	0.936017	0.51145	0.680162	0.944785	0.950621	0.901542	0.884298	0.791507	0.873919	0.981674	0.999594	0.992547	1	0.260665	0.319285	0.884921	1	0.605485	0.605485	0.494681	0.494681	0.266604	0.494568	0.511367	0.384984	0.366104	0.236396	0.627765	0.55038	0.47517	0.414563	0.452877	0.443573	0.261846	0.321533	0.547018	0.249104	0.763988	0.324134	0.0356918	0
R759C	4.06e-06	DM;;CANCER;Population	Germline;;Somatic;gnomAD	0	0.013	0.998999	0	1	0.875129	0.521628	0.553644	0.944785	0.906282	0.867681	0.752066	0.841652	0.759972	0.970818	0.999594	0.952563	1	0.113112	0.319285	0	1	0.642405	0.642405	0.57766	0.57766	0.312657	0.260561	0.390544	0.368671	0.521418	0.177717	0.7175	0.580529	0.725735	0.509865	0.152853	0.620954	0.131879	0.146373	0.42729	0.23642	0.738631	0.718522	0.0964194	0
R764P	NA	DM	Germline	0	0	0.997998	0	1	0.945304	0.524173	0.531377	0.980573	0.932139	0.882294	0.96281	0.874113	0.698466	0.982608	0.994323	0.994662	1	0.260665	0.319285	0.884921	1	0.934599	0.934599	0.957447	0.957447	0.0832843	0	0.386812	0.101674	0.316376	0.314362	0.996953	0.651413	0.837996	0.559585	0	0.582087	0.503449	0	0.115392	0.19758	0	0.575569	0.337554	0
R778Q	NA	DM;CANCER	Germline;Somatic	0	0.012	0.990991	0	1	0.832817	0.530534	0.710526	0.789366	0.904929	0.86617	0.817149	0.74043	0.869177	0.879771	0.999594	0.992547	1	0.260665	0.319285	0.884921	1	0.779536	0.779536	0.670213	0.670213	0.35661	0.312431	0.375469	0.348595	0.299686	0.146616	0.121255	0.522966	0.592153	0.477911	0.369829	0.561404	0.15307	0.331365	0.330501	0.262638	0.818506	0.496438	0.113034	0
R778W	4.06e-06	DM;;Population	Germline;;gnomAD	0	0	0.998999	0	1	0.946336	0.520356	0.460526	0.896728	0.926585	0.85196	0.921488	0.706341	0.963877	0.98786	0.998378	0.879444	1	0.260665	0.319285	0.884921	1	0.669831	0.669831	0.612766	0.612766	0.310012	0.313759	0.362736	0.330435	0.360996	0.108154	0.312656	0.725304	0.269562	0.415176	0.415552	0.215582	0.232842	0.355406	0.428399	0.265335	0.877084	0.529202	0.119221	0
R829S	3.26e-05	Population	gnomAD	0	0	0.98999	0	1	0.928793	0.534351	0.656883	0.774029	0.86171	0.831603	0.760331	0.727981	0.625244	0.977355	0.994728	0.920838	1	0.260665	0.499361	0	0.873501	0.681435	0.681435	0.524468	0.524468	0.344499	0.287224	0.326243	0.26386	0.348918	0.178268	0.245538	0.324986	0.70823	0.460462	0.348563	0.701882	0.159552	0.372643	0.31895	0.270365	0.785538	0.392405	0.115039	0
R841Q	8.14e-06	DM;;Population	Germline;;gnomAD	0	0	0.990991	0	1	0.944272	0.455471	0.733806	0.957055	0.959675	0.913534	0.92562	0.74043	0.672943	0.897047	0.999594	0.992547	1	0	0.319285	0	0.873501	0.762658	0.762658	0.643617	0.643617	0.426978	0.40546	0.404868	0.421949	0.477333	0.144313	0.220883	0.324986	0.535538	0.418649	0.40744	0.532706	0.160606	0.545362	0.357975	0.258969	0.790075	0.500288	0.115039	0
R841W	3.98e-05	DM;CANCER;Population	Germline;Somatic;gnomAD	0	0	0.998999	0	1	0.944272	0.449109	0.520243	0.898773	0.992019	0.913736	0.88843	0.706341	0.800837	0.991712	0.998986	0.882466	1	0	0.319285	0	0.873501	0.626582	0.626582	0.553191	0.553191	0.268283	0.427998	0.358481	0.307603	0.462202	0.152922	0.272844	0.372348	0.432776	0.411544	0.443672	0.435985	0.16763	0.644703	0.412213	0.308683	0.845295	0.488299	0.115039	0
R897Q	4.08e-06	DM;CANCER;Population	Germline;Somatic;gnomAD	0	0	0.990991	0	1	0.949432	0.455471	0.747976	0.896728	0.978111	0.899829	0.791322	0.74043	0.522734	0.873701	0.998378	0.989828	1	0.260665	0.319285	0.884921	1	0.543249	0.523207	0.53617	0.468085	0.363145	0.291727	0.505823	0.492551	0.509359	0.151981	0.351359	0.26664	0.489391	0.474776	0.456389	0.509444	0.160577	0.577107	0.339534	0.265287	0.79606	0.394803	0.115039	0
R973C	7.24e-06	DM;;Population	Germline;;gnomAD	0	0	0.991992	0	1	0.661507	0.720102	0.681174	0.93456	0.466163	0.528167	0.808884	0.828156	1	0.88374	0.999189	0.935744	1	0.260665	0.319285	0.884921	1	0.487342	0.565401	0.371277	0.430851	0.339413	0.410831	0.47774	0.392976	0.368099	0.106013	0.660632	0.420311	0.71215	0.4741	0.177877	0.588715	0.105478	0.271924	0.3852	0.243953	0.735915	0.384035	0.0690347	0
R973H	4.08e-06	DM;;CANCER;Population	Germline;;Somatic;gnomAD	0	0	0.988989	0	1	0.661507	0.723919	0.783401	0.814928	0.474797	0.555376	0.665289	0.774985	0.979637	0.754406	0.998986	0.989223	1	0.260665	0.319285	0.884921	1	0.515823	0.513713	0.458511	0.452128	0.494905	0.458083	0.517864	0.398155	0.392943	0.149095	0.460268	0.586361	0.597158	0.351057	0.355502	0.544588	0.096383	0.365293	0.403404	0.340611	0.725274	0.444329	0.0472644	0
R975Q	3.98e-05	DM;;Population	Germline;;gnomAD	0	0.001	0.960961	0	1	0.661507	0.619593	0.817814	0.986708	0.616681	0.680339	0.756198	0.689354	0.878661	0.6776	0.999594	0.989223	1	0.260665	0.319285	0.884921	1	0.60654	0.677215	0.576596	0.598936	0.403883	0.397535	0.683979	0.460304	0.503915	0.146657	0.403578	0.574061	0.642669	0.740792	0.296238	0.558963	0.158624	0.109105	0.183947	0.244548	0.796642	0.339236	0.0957892	0
R975W	1.22e-05	DM;;Population	Germline;;gnomAD	0	0	0.991992	0	1	0.661507	0.613232	0.687247	0.981595	0.653832	0.665021	0.71281	0.694357	0.966946	0.885374	0.998986	0.922349	1	0.260665	0.319285	0.884921	1	0.548523	0.629747	0.561702	0.61383	0.305322	0.247527	0.61939	0.439767	0.520685	0.144827	0.351973	0.478078	0.427459	0.755571	0.400283	0.360303	0.203804	0.197851	0.437868	0.261788	0.820879	0.357289	0.0759668	0
S401P	NA	DM;Other	Germline	0	0.001	0.96997	0	1	0.614035	0.734097	0.708502	0.970348	0.544899	0.519903	0.764463	0.748691	0.839331	0.904984	0.997972	0.960016	1	0.0504892	0.185185	1	0.873501	0.751055	0.751055	0.782979	0.782979	0.437627	0.509896	0.353722	0.267401	0.420965	0.229523	0.48144	0.469307	0.453691	0.444839	0.364477	0.388562	0.409045	0.480998	0.202786	0.282891	0.347541	0.412833	0.114981	0
S480G	4.07e-06	DM;;Population	Germline;;gnomAD	0	0	0.937938	0	1	0.626419	0.708651	0.786437	0.893661	0.629562	0.590245	0.860537	0.553112	0.828173	0.711217	0.992903	0.987411	1	0.260665	0.185185	0.884921	1	0.515823	0.515823	0.659574	0.659574	0.657062	0.323824	0.581212	0.552108	0.447732	0.163274	0.553623	0.506876	0.666211	0.446718	0.240075	0.564411	0.157606	0.336792	0.412525	0.290824	0.719245	0.412833	0.115039	0
S601P	NA	DM;;CANCER	Germline;;Somatic	0.00178891	0.002	0.992993	0.000111458	1	0.929825	0.510178	0.632591	0.697342	0.964342	0.882999	0.891529	0.791041	0.693026	0.975371	0.998581	0.981267	1	0.113112	0.319285	0	1	0.794304	0.794304	0.851064	0.851064	0.33559	0.293719	0.50887	0.414943	0.209865	0.232263	1	0.529366	0.431369	0.444617	0.388413	0.353323	0.198723	0.443879	0.678882	0.303094	0.814805	0.412833	0.115039	0
S651P	4.07e-06	Population	gnomAD	0	0.016	0.992993	0	1	0.832817	0.466921	0.61336	0.920245	0.962195	0.890053	0.926653	0.791041	0.624547	0.924478	0.998581	0.986907	1	0.260665	0.319285	0.884921	1	0.916667	0.916667	0.920213	0.920213	0.376743	0.3221	0.295717	0.31968	0.40078	0.416495	0.96001	0.696766	0.510098	0.445757	0.336132	0.42468	0.468891	0.283788	0.782424	0.289415	0.543571	0.411911	0.117559	0
S966T	NA			0	0.002	0.937938	0	1	0.661507	0.703562	0.825911	0.663599	0.476897	0.520105	0.368802	0.550785	0.891213	0.658574	0.989659	0.97885	1	0.113112	0.319285	0	1	0.585443	0.585443	0.646809	0.646809	0.746003	0.308267	0.715291	0.305396	0.508045	0.167659	0.196684	0.423885	0.425415	0.44562	0.484066	0.427498	0.168123	0.453466	0.60168	0.318997	0.871278	0.412833	0.115039	0
T403P	NA	DM	Germline	0	0.001	0.990991	0	1	0.626419	0.727735	0.659919	0.847648	0.594651	0.55709	0.945248	0.801396	0.791911	0.97362	0.989051	0.988821	1	0.0504892	0.185185	1	0.873501	0.899789	0.899789	0.918085	0.918085	0.402161	0.38125	0.317867	0.279769	0.352149	0.108573	0.675927	0.563508	0.530335	0.446834	0.381867	0.450007	0.160193	0.39397	0.0190388	0.191335	0.77233	0.412833	0.115039	0
T477S	NA			0	0.003	0.965966	0	1	0.620227	0.638677	0.790486	0.894683	0.725847	0.681951	0.815083	0.586155	0.793863	0.706782	0.991281	0.987511	1	0.260665	0.185185	0.884921	1	0.469409	0.469409	0.596809	0.596809	0.829145	0.446927	0.673945	0.537888	0.598546	0.167459	0.402984	0.376024	0.639781	0.446834	0.359642	0.661672	0.153262	0.452388	0.182825	0.271312	0.725528	0.412833	0.115039	0
T708A	NA			0	0.005	0.991992	0	1	0.93808	0.534351	0.645749	0.906953	0.951321	0.870301	0.798554	0.668179	0.725802	0.970585	0.996756	0.981166	1	0.260665	0.319285	0.884921	1	0.64135	0.64135	0.634043	0.634043	0.343885	0.177967	0.429225	0.447961	0.423833	0.0998663	0.402806	0.422365	0.67523	0.460008	0.244501	0.601388	0.161303	0.307406	0.255704	0.115732	0.740855	0.412833	0.115039	0
T731I	NA	DM	Germline	0	0.007	0.997998	0	1	0.872033	0.477099	0.586032	0.91411	0.948474	0.907286	0.792355	0.722629	0.887587	0.936034	0.998175	0.983684	1	0.260665	0.319285	0.884921	1	0.760549	0.760549	0.691489	0.691489	0.351691	0.30243	0.381624	0.260092	0.397839	0.099382	0.344553	0.543413	0.305085	0.427189	0.403082	0.216856	0.183264	0.638335	0.376553	0.395148	0.854309	0.412833	0.115039	0
V433M	NA	DM;Other	Germline	0	0.006	0.990991	0	1	0.626419	0.689567	0.802632	0.904908	0.686222	0.669152	0.755165	0.678185	0.853975	0.727909	0.998783	0.990331	1	0.113112	0.185185	0	1	0.526371	0.526371	0.543617	0.543617	0.660296	0.431753	0.390739	0.292775	0.400337	0.1061	0.480233	0.466027	0.369092	0.430873	0.371046	0.349055	0.156533	0.740744	0.310565	0.250003	0.712201	0.41922	0.0753366	0
V715E	NA			0	0	0.996997	0	1	0.933953	0.51145	0.571862	0.745399	0.970223	0.891968	0.921488	0.939965	0.637657	0.983658	0.979116	0.984792	1	0.113112	0.319285	0	1	0.89346	0.89346	0.919149	0.919149	0.327289	0.27995	0.0946257	0.208002	0.253262	0.213191	0.324073	0.344559	0.467402	0.529383	0.673819	0.56249	0.177026	0.563839	0.361352	0	0.833415	0.244841	0.111028	0
V779M	NA	DM	Germline	0	0	0.997998	0	1	0.946336	0.510178	0.771255	0.941718	0.950621	0.901542	0.724174	0.689936	0.96053	0.841368	0.998986	0.992547	1	0.260665	0.319285	0.884921	1	0.684599	0.684599	0.698936	0.698936	0.250497	0.316544	0.362038	0.350663	0.398573	0.061171	0.28535	0.206819	0.308161	0.334621	0.458049	0.352376	0	1	0.456259	0.517671	0.838908	0.434322	0.149757	0
V782D	NA			0	0	0.996997	0	1	0.933953	0.461832	0.524291	0.847648	0.979044	0.906077	0.919421	0.937173	0.872803	0.980507	0.968775	0.984792	1	0.260665	0.319285	0.884921	1	0.874473	0.874473	0.896809	0.896809	0.085149	0.010895	0.102714	0.175344	0	0.25988	0.492837	0.356689	0.497065	0	0.777566	0.67938	0.143707	0.600003	0.371718	0.264801	0.697381	0.512093	0.057061	0
W204R	NA	DM	Germline	0	0.001	0.990991	0	1	0.961816	0.97201	0.228745	0.965235	0.518482	0.371359	0.752066	0.982199	0.609623	0.442979	0.993512	0.994259	1	0.260665	0.185185	0.884921	1	0.948312	0.948312	0.931915	0.931915	0.251606	0.356324	0.425507	0.437743	0.502501	0.269834	0	0.250494	0.741302	0.442073	0.407738	0.799357	0.153457	0.829599	0.344718	0.344778	0.710216	0.420973	0.115039	0
W522C	0.000111995	DM;;Population	Germline;;gnomAD	0	0.019	0.998999	0	1	0.871001	0.520356	0	0.957055	0.925604	0.862138	0.959711	0.928098	0.724547	0.98751	0.981549	0.992849	1	0.260665	0.185185	0.884921	0.873501	0.952532	0.952532	0.934043	0.934043	0.27856	0.411227	0.291623	0.346445	0.305415	0.321524	0.363113	0.523715	1	0.523767	0.239419	1	0.171998	0.367693	0.290068	0.229532	0.797135	0.255332	0.128674	0
W896R	NA	DM	Germline	0	0.001	0.997998	0	1	0.947368	0.522901	0.255061	0.939673	0.937599	0.859317	0.905992	0.997673	0.91046	0.996148	0.961071	0.986101	1	0.260665	0.319285	0.884921	1	0.89135	0.887131	0.890426	0.904255	0.0686148	0.352831	0.405754	0.259611	0.319125	0.266237	0.467292	0.3294	0.648382	0.38091	0.427713	0.735791	0.191097	0.680594	0.267653	0.258422	0.710992	0.455143	0.115039	0
Y562C	NA			0	0	1	0	1	0.950464	0.445293	0.327935	0.973415	0.99692	0.923511	0.974174	0.799302	0.860809	1	0.99635	0.994159	1	0.243053	1	0.884921	1	0.799578	0.799578	0.757447	0.757447	0.361033	0.441709	0.481572	0.502732	0.489134	0.302862	0.355515	0.596119	0.848714	0.536276	0.295727	0.848531	0.141669	0.35422	0.4358	0.273111	0.804134	0.404049	0.115039	0
Y728H	NA	DM	Germline	0	0.005	0.997998	0	1	0.879257	0.493639	0.6417	0.928425	0.949034	0.878363	0.918388	0.813962	0.964296	0.981557	0.997364	0.982274	1	0.534247	0.319285	0	0.981725	0.714135	0.714135	0.645745	0.645745	0.388563	0.317961	0.399921	0.466121	0.298477	0.243569	0.276109	0.699319	0.677597	0.502602	0.40072	0.673831	0.122804	0.339738	0.368603	0.281202	0.722319	0.416084	0.115039	0
Y912C	NA	DM	Germline	0	0	1	0	1	0.942208	0.489822	0.512146	0.968303	0.958322	0.87796	0.960744	0.799302	0.897071	0.991596	0.99635	0.994662	1	0.260665	0.319285	0.884921	0.873501	0.64557	0.689873	0.618085	0.638298	0.316213	0.403429	0.402398	0.65874	0.542066	0.281488	0.546856	0.499149	0.909301	0.446834	0.263534	0.869113	0.144662	0.342942	0.371432	0.240976	0.700097	0.407899	0.115039	0
P1028L	1.22e-05	CANCER;Population	Somatic;gnomAD	0.177102	0.009	0.001001	1	1	0.411765	0.755725	0.939271	0.0746421	0.0628209	0.219692	0.0485537	0.0445608	0.0458856	0.0973503	0.520073	0.200222	0.75	0.113112	0.319285	0	1	0.00843882	0.00843882	0.0106383	0.0106383	0.806985	0.869247	0.952593	0.884959	1	0.148696	0.225039	0.322274	0.454724	0.446834	0.446404	0.45135	0.16061	0.611076	0.467648	0.303507	0.79309	0.412833	0.115039	0
[truncated: 24 more columns]
