# Supplementary material for: RAG genomic variation causes autoimmune diseases through specific structure-based mechanisms of enzyme dysregulation
Source: iScience. 2023 Sep 27;26(10):108040. doi: 10.1016/j.isci.2023.108040 (PMC10579426; doi:10.1016/j.isci.2023.108040)
Supplement: Table S2. All computational and experimental scores used for characterizing RAG2 IEI genetic variations, related to Star Method and Figure 5 — (See file, Table_S2_RAG2_Scores_57_74.xlsx) [file mmc3.xlsx]

## Sheet: Table_S2_RAG2_Scores_57_74
##Table S2
## some coloumns (P_vars AF source db ExpActivitySD) are not included in the correlation plot.
##P_vars:variants AF:allele frequency source:Phenotype association db:annotated in database ExpActivitySD:std dev of experimental activity values
##Scores obtained from dbNFSP:
##SIFT	SIFT4G	Polyphen2_HVAR	LRT	MutationTaster	MutationAssessor	FATHMM	PROVEAN	VEST4	MetaSVM	MetaLR	REVEL	MPC	PrimateAI	DEOGEN2	DANN	fathmm.MKL_coding	GenoCanyon	integrated_fitCons	GM12878_fitCons	H1.hESC_fitCons	HUVEC_fitCons
##
##Scores obtained from FoldX:
##total.energy	Backbone.Hbond	Sidechain.Hbond	Van.der.Waals	Electrostatics	Solvation.Polar	Solvation.Hydrophobic	Van.der.Waals.clashes	entropy.sidechain	entropy.mainchain	torsional.clash	backbone.clash	helix.dipole	electrostatic.kon	partial.covalent.bonds	energy.Ionisation
##
##Scores derived from Frustratometer result:
##Conf_En_Sum	Conf_FI_Sum	DiffConf_FI	Conf5a_f1	DiffConf5a_f1	Conf5a_f2	DiffConf5a_f2	Conf5a_f3	Mut_En_Sum	DiffMut_En	Mut_FI_Sum	DiffMut_FI	Mut5a_f1	DiffMut5a_f1	Mut5a_f2	DiffMut5a_f2	Mut5a_f3	DiffMut5a_f3	Single_Resi_En	Single_Resi_FI	DiffSingle_Resi_FI
##NOTE: Conf	Con5a	Mut	Mut5a and Single are Configurational	configurational_5adens	Mutational	mutational_5adens and	singleresidue from Frustratometer results
##Diff is difference with respect to wild type
##Sum is used to represent summation Frustration Index (FI) or Native Energy (En) associated with one residue.
##
##Scores obtained from VARITY:
##VARITY_R	VARITY_R_LOO	VARITY_ER	VARITY_ER_LOO
##
##Scores obtained from Facebook Protein language model esm1v:
##esm1v_1.pt	esm1v_2.pt	esm1v_3.pt	esm1v_4.pt	esm1v_5.pt
P_vars	AF	source	db	SIFT	SIFT4G	Polyphen2_HVAR	LRT	MutationTaster	MutationAssessor	FATHMM_S	PROVEAN_S	VEST4	MetaSVM	MetaLR	REVEL	MPC	PrimateAI	DEOGEN2	DANN	fathmm.MKL_coding	GenoCanyon	integrated_fitCons	GM12878_fitCons	H1.hESC_fitCons	HUVEC_fitCons	total.energy	Backbone.Hbond	Sidechain.Hbond	Van.der.Waals	Electrostatics	Solvation.Polar	Solvation.Hydrophobic	Van.der.Waals.clashes	entropy.sidechain	entropy.mainchain	torsional.clash	backbone.clash	helix.dipole	electrostatic.kon	partial.covalent.bonds	energy.Ionisation	Conf_En_Sum	Conf_FI_Sum	DiffConf_FI	Conf5a_f1	DiffConf5a_f1	Conf5a_f2	DiffConf5a_f2	Conf5a_f3
A442T	8.42e-06	Population	gnomAD	0	0.00100705	0.997998	0	0.999	0.635005	0.167431	0.618182	0.72572	0.97052	0.951308	0.774266	0.711203	0.667007	0.552552	0.988395	0.960938	1	0.191606	1	0.949897	0.33945	0.0966765	0.110961	0.143616	0.528375	0.202286	0.410378	0.363601	0.11103	0.618163	0.611713	0.434292	0.773181	0.61889	0.165263	0.0090435	0.366183	0.409296	0.195841	0	0.234667	0	0.528951	1	0.333807
A456D	NA	NA	NA	0	0	0.998999	0	1	0.635005	0.155963	0.589723	0.814301	0.980501	0.968075	0.91535	0.908155	0.955612	0.603882	0.932302	0.997856	1	0.191606	1	0.949897	0.33945	0.203176	0.341014	0.275606	0.518557	0.267435	0.654042	0.409273	0.153414	0.647938	0.466668	0.359206	0.761266	0	0.131938	0.0090435	0.366183	0.49163	0.383429	0.380319	0.133333	0	0.704225	1	0.284091
A456T	NA	DM	Germline	0	0.00100705	0.997998	0	1	0.635005	0.167431	0.627668	0.901814	0.969491	0.957612	0.848758	0.711203	0.843027	0.529835	0.992263	0.966297	1	0.191606	1	0.949897	0.33945	0.084873	0.321983	0.0582763	0.565839	0.176319	0.410694	0.425092	0.093707	0.620469	0.461864	0.379886	0.792739	0.61928	0.165263	0.0090435	0.366183	0.49163	0.383429	0.380319	0.133333	0	0.704225	1	0.284091
A456V	NA	NA	NA	0	0.0181269	0.995996	0	1	0.635005	0.162844	0.627668	0.791889	0.975099	0.958283	0.884876	0.720309	0.869728	0.529835	0.98646	0.996189	1	0.191606	1	0.949897	0.33945	0.0465891	0.277523	0.223657	0.517987	0.168919	0.352572	0.238895	0.0667474	0.599688	0.462981	0.571178	0.798207	0.623183	0.165263	0.0090435	0.366541	0.49163	0.383579	0.386968	0.133333	0	0.704225	1	0.284091
C41W	NA	DM	Germline	0	0.00100705	0.996997	0	1	0.672359	0.059633	0.47747	0.955176	0.917168	0.924346	0.880361	0.823436	0.995068	0.770956	0.851064	0.778611	1	0	0	0.949897	0	0.238474	0.650825	0.401449	0.300222	0.181787	0.523625	0.0297271	0.336685	0.498114	0.452062	0.843636	0.777484	0.61928	0.165263	0.0090435	0.366183	0.766624	0.279897	0.445479	0	0	1	1	0.15767
C423Y	1.22e-05	Population	gnomAD	0	0	0.997998	0	1	0.635005	0.0206422	0.371542	0.975454	0.993415	1	0.943567	0.974466	0.960204	0.950252	0.930368	0.994879	1	0.191606	1	0	0.33945	0.358468	0.403963	0.340391	0.587106	0.230698	0.365741	0.398221	0.1256	0.443407	0.456565	1	0.79757	0.61928	0.165263	0.39723	0.118421	0.203323	0.687783	0.644947	0.102667	0	0.411581	1	0.582386
C446W	NA	DM	Germline	0	0	0.997998	0	1	0.641409	0	0.472727	0.959445	0.917631	0.973038	0.786682	0.855107	0.761565	0.886413	0.764023	0.852566	0.25	0.191606	1	0.949897	0.33945	1	0.301	0.200186	0.553002	0.185206	0.252061	0.243654	0.940628	0.331498	0.516015	0.734285	0.776257	0.616548	0.170837	1	0	0.904636	0.270804	0.549202	0.296	0	0.478873	1	0.315341
C478Y	1.22e-05	DM;;Population	Germline;;gnomAD	0	0	0.978979	0	1	0.635005	0.087156	0.571542	0.877268	0.983022	0.967673	0.84763	0.966746	0.932823	0.632207	0.932302	0.975944	1	0.191606	1	0.949897	0.33945	0.389698	0.074064	0.2167	0.418463	0.245829	0.371379	0.131849	0.395034	0.447626	0.451495	0.363178	0.911593	0.601425	0.165263	0.472249	0.089957	0.427877	0.596645	0.712766	0	0	0.528951	1	0.585227
D400H	0.000536341	Population;VUS;Population	gnomAD;Germline;gnomAD	0	0.00100705	0.997998	0	1	0.839915	0.059633	0.527273	0.828175	0.991562	0.989269	0.852144	0.791964	0.880612	0.554421	0.909091	0.991068	1	0.191606	1	1	0.33945	0.0336269	0.31911	0.257785	0.707247	0.0864746	0.282485	0.529385	0.0193971	0.48946	0.325877	0.320093	0.711711	0.61928	0.165263	0.0090435	0.636502	0.652711	0.416649	0.586436	0	0	0.826291	1	0.315341
D65Y	4.06e-06	DM;;Population	Germline;;gnomAD	0	0	0.945946	0	1	0.844184	0.426606	0.313834	0.870864	0.920255	0.903286	0.886005	0.808987	0.532823	0.891445	0.887814	0.977016	1	0.191606	0	0.949897	0.416121	0.0394674	0.556104	0.555893	0.683641	0.473686	0.120373	0.426194	0.021945	0.318204	0.503394	0.341734	0.722554	0.646112	0.478816	0.0090435	0.0100251	0.864825	0	0.0731383	0.726667	0.36	0.320814	0.64	0
E370G	NA	NA	NA	0	0.0020141	0.911912	0.00070497	1	0.839915	0.461009	0.544664	0.347919	0.891393	0.843192	0.706546	0.75099	0.460884	0.661826	0.980658	0.978564	1	0.191606	1	0.949897	0.416121	0.0405422	0.876217	0.5064	0.780385	0	0.192713	0.568253	0.0275127	0.214555	0.212011	0.340462	0.626831	0.61928	0.165263	0.0090435	0.366183	0.474857	0.329952	0.31383	0	0	0.762128	1	0.37358
E437K	1.8e-05	DM;Population	Germline;gnomAD	0	0	0.993994	0	1	0.641409	0.126147	0.617391	0.828175	0.98755	0.980282	0.874718	0.769002	0.813435	0.55629	0.988395	0.986424	1	0.191606	1	0	0.33945	0.156324	1	1	0.616241	0.0339291	0.410107	0.354971	0.0935944	0.510323	0.355779	0	0.758796	1	0.0173439	0.0090435	0.366183	0	1	1	0	0	0.0719875	1	1
F386L	0.00978556	Population;DM;BENIGN;;Population	gnomAD;Germline;;gnomAD	0	0.020141	0.988989	0	0.9999	0.80683	0.470183	0.486166	0.808965	0.874826	0.843595	0.78781	0.780879	0.798299	0.832207	0.978723	0.923544	1	0.191606	1	1	0.33945	0.0301259	0.328679	0.262056	0.717065	0.175658	0.278907	0.528	0.00951893	0.46252	0.346066	0.309704	0.711711	0.61928	0.165263	0.0090435	0.366183	1	0.25829	0.615691	0.666667	0	0.391236	1	0
F62L	NA	DM	Germline	0	0.0100705	0.995996	0	0.9999	0.731057	0.422018	0.420553	0.916756	0.855791	0.86452	0.917607	0.750396	0.726361	0.912868	0.932302	0.957604	1	0.191606	0	0.949897	0.416121	0.0606468	0.328679	0.261511	0.849514	0.166672	0.250627	0.654366	0.0162768	0.514094	0.288778	0.250364	0.699921	0.61928	0.165263	0.0090435	0.366183	0.984849	0.288059	0.652926	1	1	0	0	0
G157V	NA	DM	Germline	0	0	1	0	1	0.925293	0.635321	0	1	0.930802	0.869349	0.866817	0.819873	0.576531	0.985047	0.947776	0.980469	1	0.191606	0	0.949897	0.416121	0.0696869	0.318513	0.120497	0.24817	0.145281	0.529371	0	0.21274	0.614379	0.399401	0.400466	0.702329	0.61928	0.184341	0.0090435	0.385517	0.619073	0.219638	0.183511	0.350667	0	0.514867	1	0.224432
G35A	8.13e-06	DM;;Population	Germline;;gnomAD	0	0	0.997998	0	1	0.672359	0.0252294	0.600791	0.783351	0.988784	0.952649	0.899549	0.733571	0.816327	0.329547	0.961315	0.940098	1	1	0	0.45779	1	0.123418	0.564155	0.367139	0.670663	0.180366	0.276768	0.472314	0.120913	0.321527	0.781378	0.329592	0.719385	0.635769	0.168855	0.0090435	0.366183	0.907161	0.353059	0.68484	0.222667	0	0.652582	1	0.237216
G35V	4.06e-06	DM;;Population	Germline;;gnomAD	0	0	0.998999	0	1	0.672359	0.0114679	0.549407	0.962647	1	0.967673	0.891648	0.812549	0.821599	0.431919	0.943907	0.936525	1	1	0	0.45779	1	0.1606	0.194106	0.202001	0.526716	0.19335	0.421719	0.335549	0.168053	0.632868	0.963185	0.352887	0.742143	0.618987	0.358895	0.0090435	0.366094	0.907161	0.352969	0.680851	0.222667	0	0.652582	1	0.237216
G451A	3.97e-05	DM;;Population	Germline;;gnomAD	0	0	0.998999	0	1	0.641409	0.0229358	0.580237	0.978655	0.991974	0.991415	0.916479	0.753167	0.837755	0.549676	0.96325	0.992259	1	0.191606	1	0.949897	0.33945	0.135891	0.309432	0.262056	0.657705	0.176319	0.323292	0.475484	0.112671	0.470524	0.965542	0.345311	0.74045	0.61928	0.165263	0.0090435	0.365915	0.534776	0.211446	0.136968	0.274667	0	0.391236	1	0.417614
G95R	3.66e-05	DM;;Population	Germline;;gnomAD	0	0	1	0	1	0.979723	0.619266	0.15415	0.951974	0.954931	0.915895	0.952596	0.796714	0.788265	0.978433	0.990329	0.991664	1	0.191606	0	0.949897	0.416121	0.718541	0.120015	0.174079	0	0.0153292	1	0.0204054	1	1	1	0.634547	0.778137	0.61928	0.27106	0.0090435	0.444862	0.814789	0.184737	0.307181	0.533333	0.2	0.469484	0.8	0.0710227
H481P	NA	DM	Germline	0.00125313	0	0.998999	0	1	0.641409	0.12844	0.583399	0.928495	0.985389	0.96271	0.89842	0.913698	0.736735	0.61711	0.65764	0.988567	1	0.191606	1	0.949897	0.33945	0.257239	0.32746	0.296148	0.87428	0.17698	0	0.59525	0.123744	0.240572	0	0.347728	0	0.61928	0.165263	0.518769	0.196652	0.56567	0.587522	0.796543	0.0706667	0	0.514867	1	0.522727
I210T	NA	NA	NA	0	0.00100705	0.911912	0.00775467	0.9839	0.752401	0.442661	0.44664	0.629669	0.923342	0.870557	0.689616	0.770388	0.439796	0.914306	0.965184	0.99476	1	0.191606	0	0.949897	0.416121	0.140515	0.354325	0.262056	0.949848	0.176319	0.339827	1	0.0152614	0.298901	0.25214	0.289151	0.69947	0.61928	0.165263	0.0090435	0.366183	0.900521	0.279087	0.566489	0.148	0	1	1	0
I444M	NA	DM	Germline	0	0	0.995996	0	0.9982	0.641409	0.12844	0.641107	0.956243	0.870968	0.938967	0.711061	0.72981	0.887075	0.517613	0.922631	0.908658	0.25	0.191606	1	0.949897	0.33945	0.0265492	0.318188	0.261681	0.56073	0.17693	0.33137	0.412734	0.0358606	0.573372	0.44148	0.20834	0.722228	0.61928	0.165263	0.0090435	0.366183	0.722605	0.279087	0.408245	0.205333	0	0.571205	1	0.328125
K440N	0.0023952	DM;;CANCER;Population	Germline;;Somatic;gnomAD	0	0.00100705	0.571572	0	0.998	0.628602	0.18578	0.61581	0.928495	0.815764	0.886117	0.607223	0.58947	0.685544	0.534579	0.961315	0.780874	0	0.191606	1	0.949897	0.33945	0.042012	0.298533	0.269363	0.755699	0.224305	0.293367	0.665655	0.00976558	0.279585	0.47335	0.144901	0.708418	0.61928	0.135778	0.0090435	0.366183	0.309069	0.568736	0.595745	0	0	0.615023	1	0.507102
L438P	NA	NA	NA	0	0	0.998999	0	1	0.635005	0.0756881	0.558103	0.845251	0.993569	0.986452	0.952596	0.948337	0.933844	0.660244	0.974855	0.994284	1	0.191606	1	1	0.33945	0.0582633	0.415458	0.299838	0.723104	0.168539	0.207439	0.516563	0.0389713	0.461557	0.607671	0.350922	0.687509	0.61928	0.165263	0.0090435	0.366183	0.172522	0.748462	0.722074	0	0	0.12989	1	0.947443
M110L	NA	DM	Germline	0.037594	1	0.003003	0	0.9971	0.287086	0.983945	0.673518	0.268943	0	0	0	0.414093	0.402381	0.1156	0.479691	0.843277	1	0.191606	0	0.949897	0.416121	0.0341856	0.304498	0.262056	0.784694	0.176319	0.287044	0.576253	0.0106301	0.349417	0.255047	0.34165	0.710764	0.61928	0.165263	0.0090435	0.366183	0.0982636	0.719623	0.607713	0.0413333	0	0.488263	1	0.576705
M285R	NA	DM	Germline	0	0	0.965966	0	1	0.915688	0.477064	0.342292	0.842049	0.933838	0.885714	0.960497	0.908551	0.514966	0.989935	0.73501	0.99869	1	0.191606	1	0.949897	0.416121	0.0602835	0.333397	0.262056	0.869931	0.222356	0.214364	0.729435	0.0135636	0.344099	0.281635	0.34777	0.700884	0.530979	0.165263	0.0090435	0.366183	0.364404	0.633016	0.675532	0.0493333	0	0.710485	1	0.367898
M302L	NA	NA	NA	0.00877193	0.653575	0.873874	0.00176242	0.9779	0.265742	1	0.662451	0.241195	0.149354	0.193964	0.0869074	0.636184	0.411054	0.0915888	0.651838	0.815529	1	0.191606	1	0.949897	0.416121	0.0424069	0.3222	0.262056	0.740072	0.176732	0.302918	0.537346	0.000617832	0.400081	0.238917	0.523161	0.718251	0.61928	0.165263	0.0090435	0.366183	0.800511	0.300723	0.517287	0.102667	0	0.571205	1	0.4375
M322I	NA	NA	NA	0.0100251	0.040282	0.920921	0.00176242	0.9992	0.667022	0.488532	0.592095	0.692636	0.853475	0.830852	0.569977	0.748416	0.454932	0.453918	0.905222	0.899131	1	0.191606	1	0.949897	0.416121	0.0842235	0.319164	0.262056	0.75157	0.176319	0.335362	0.57479	0.0256831	0.365803	0.364163	0.565906	0.769717	0.61928	0.165263	0.0090435	0.366183	0.810674	0.19341	0.344415	0.0893333	0	0.86072	1	0.18892
M322T	NA	NA	NA	0.0263158	0.0674723	0.965966	0.00176242	0.9725	0.784418	0.465596	0.472727	0.530416	0.785049	0.747418	0.521445	0.765044	0.620408	0.826024	0.843327	0.8534	1	0.191606	1	0.949897	0.416121	0.164325	0.335891	0.121658	0.941139	0.176319	0.365056	0.946037	0.0728204	0.251397	0.411702	0.326793	0.749289	0.61928	0.165263	0.0090435	0.366183	0.810674	0.19341	0.344415	0.0893333	0	0.86072	1	0.18892
M443I	4.06e-06	DM;CANCER;Population	Germline;Somatic;gnomAD	0	0.0060423	0.920921	0	1	0.641409	0.190367	0.618972	0.900747	0.9769	0.963649	0.889391	0.748416	0.655612	0.562185	0.909091	0.991187	1	0.191606	1	0.949897	0.33945	0.0941375	0.346274	0.262056	0.760718	0.176055	0.280227	0.525507	0.111612	0.385635	0.311431	0.401739	0.67286	0.61928	0.165263	0.0090435	0.366183	0.609752	0.325841	0.37766	0.386667	0	0.517997	1	0.183239
M459L	NA	DM	Germline	0.0037594	0.0020141	0.019019	0	1	0.635005	0.21789	0.656126	0.654216	0.762206	0.830315	0.772009	0	0.728401	0.495758	0.253385	0.987376	1	0.191606	1	0.949897	0.33945	0.0484401	0.33665	0.263024	0.792693	0.176319	0.260504	0.562109	0.0484663	0.354029	0.246468	0.339105	0.70643	0.61928	0.165263	0.0090435	0.366183	0.81267	0.189599	0.337766	0.177333	0	0.86072	1	0.0951705
M459R	NA	NA	NA	0	0.00100705	0.361361	0	1	0.635005	0.167431	0.608696	0.871932	0.917374	0.882361	0.880361	0.562945	0.809354	0.557009	0.628627	0.995475	1	0.191606	1	0.949897	0.33945	0.202456	0.17559	0.0192722	0.628409	0.304536	0.624032	0.74317	0.0902035	0.611544	0.339738	0.44888	0.698134	0.577617	0.274405	0.0090435	0.366183	0.81267	0.189599	0.337766	0.177333	0	0.86072	1	0.0951705
M502V	0.00193735	DM;VUS;;Population	Germline;;gnomAD	0.00250627	0.0040282	0.029029	0	0.999	0.663821	0.201835	0.667984	0.166489	0.593713	0.742723	0.579007	0.00217736	0.0719388	0.266715	0	0.824818	0.5	0.191606	1	0.949897	0.33945	0.0628556	0.328679	0.262056	0.791493	0.176319	0.263348	0.625544	0.0315741	0.372233	0.350816	0.369553	0.711711	0.61928	0.165263	0.0090435	0.366183	0.389937	0.583471	0.642287	0.121333	0	0.248826	1	0.710227
N173S	4.06e-06	DM;Population	Germline;gnomAD	0	0	0.993994	0	1	0.998933	0.37844	0.32332	0.865528	0.983125	0.949966	0.866817	0.635392	0.455102	1	0.978723	0.984995	1	0.191606	0	0.949897	0.416121	0.068319	0.610107	0.360473	0.824118	0.174122	0.212974	0.650142	0.0127446	0.415979	0.277948	0.343629	0.640051	0.61928	0.165263	0.0090435	0.366183	0.332201	0.696576	0.772606	0.0573333	0	0.289515	1	0.741477
N474S	2.53e-05	DM;;Population	Germline;;gnomAD	1	0.757301	0	0.126542	0.9904	0	0.270642	0.70751	0	0.136801	0.20161	0.176072	0.621932	0.287245	0.0536305	0.313346	0.751697	0.25	0.191606	1	0.949897	0.33945	0.0355095	0.328679	0.262056	0.723454	0.176319	0.277625	0.556807	0.0193971	0.452767	0.242055	0.342102	0.711711	0.61928	0.165263	0.0090435	0.366183	0.518378	0.244006	0.196809	0.116	0	0.561815	1	0.431818
P180H	NA	DM	Germline	0	0	0.998999	0	1	0.997866	0.272936	0.00869565	0.96905	0.98261	0.97277	0.955982	0.783056	0.611565	0.990798	0.934236	0.998095	1	0.191606	0	0.949897	0.416121	0.134804	0.251904	0.227794	0.535494	0.174221	0.471955	0.427783	0.0271032	0.637887	0.712622	0.750922	0.747316	0.61928	0.165263	0.0090435	0.489617	0.175671	0.654773	0.569149	0	0	0.286385	1	0.805398
P253R	NA	DM	Germline	0.00125313	0.243706	0.613614	1	0.8535	0.781217	0.793578	0.585771	0.795091	0.674538	0.546747	0.542889	0.433492	0.253741	0.587922	0.934236	0.946529	1	0.191606	1	0.949897	0.416121	0.0653809	0.328679	0.262056	0.699928	0.146189	0.302105	0.522274	0.0202065	0.474634	0.637432	0.356944	0.713607	0.61928	0.165263	0.0090435	0.366183	0.997911	0.262431	0.62234	0.889333	0	0.12989	1	0
P305A	2.03e-05	DM;;Population	Germline;;gnomAD	0.00125313	0.0020141	0.356356	0	1	0.993597	0.286697	0.193676	0.932764	0.953234	0.920724	0.981941	0.326207	0.663435	0.994105	0.831721	1	1	0.191606	1	0.949897	0.416121	0.110259	0.328652	0.262056	0.912344	0.195266	0.226704	0.790597	0.0252425	0.266264	0.692823	0.352944	0.924425	0.61928	0.165263	0.0090435	0.366183	0.299529	0.412208	0.296543	0.137333	0	0.688576	1	0.294034
P99Q	NA	NA	NA	0	0	1	0	1	0.981857	0.275229	0.146245	0.782284	0.984102	0.968746	0.940181	0.693191	0.698129	0.977283	0.825919	0.99738	1	0.191606	0	0.949897	0.416121	0.130058	0	0.120218	0.484013	0.167713	0.544516	0.455842	0.0180441	0.862439	0.990127	0.396692	1	0.61928	0.165263	0.0090435	0.366183	0.433675	0.409897	0.375	0.0506667	0	0.812207	1	0.272727
R123C	0.000249033	CANCER;Population	Somatic;gnomAD	0.367168	0.0986908	0	0.117378	0.999	0.27428	0.511468	1	0.00640341	0.161753	0.286519	0.107223	0.854315	0.0241497	0.0872753	0.866538	0.25914	0.5	0.191606	0	0.949897	0.416121	0.0356279	0.328679	0.261451	0.760078	0.252849	0.236192	0.601952	0.016818	0.415355	0.440594	0.171645	0.700464	0.671578	0	0.0090435	0.366183	0.815662	0.270294	0.444149	0.266667	0	0.391236	1	0.426136
R167S	NA	NA	NA	0	0	0.992993	0	0.9999	0.924226	0.337156	0.245059	0.848453	0.958687	0.934943	0.960497	0.768606	0.37432	0.984903	0.955513	0.835179	1	0.191606	0	0.949897	0.416121	0.0789968	0.648575	0.413886	1	0.205805	0.119486	0.827521	0.0429848	0.055331	0.190173	0.308686	0.705979	0.634989	0.172324	0.0090435	0.366183	0.735044	0.342256	0.535904	0	0	0.571205	1	0.546875
R229L	8.13e-06	Population	gnomAD	0	0	0.995996	0	1	1	0.334862	0.188142	0.916756	0.976848	0.958551	1	0.814529	0.373299	0.99885	0.980658	0.991664	1	0.191606	0	0.949897	0.416121	0.00948324	0.482907	0.491132	0.899746	0.623641	0.0162196	0.413898	0.0174717	0.173467	0.232926	0.307386	0.663228	0.61928	0.569623	0.0090435	0.729771	0.911307	0.25775	0.534574	0.666667	0	0.391236	1	0
R229Q	1.22e-05	DM;;Population	Germline;;gnomAD	0	0	0.992993	0	1	1	0.33945	0.413439	0.838847	0.976437	0.957612	0.965011	0.779097	0.263605	1	1	0.987138	1	0.191606	0	0.949897	0.416121	0.0830414	0.476347	0.369837	0.964686	1	0.0389841	0.653926	0.00373813	0.309712	0.180283	0.289462	0.652836	0.61928	1	0.0090435	0.35034	0.911307	0.25784	0.538564	0.666667	0	0.391236	1	0
R229W	8.13e-06	DM;;Population	Germline;;gnomAD	0	0	0.998999	0	1	1	0.325688	0.112253	0.85699	0.972527	0.959222	0.954853	0.738321	0.463946	0.999856	0.98646	0.912945	1	0.191606	0	0.949897	0.416121	0.0420244	0.782823	0.743122	0.699958	0.64054	0.137751	0.288264	0.0146148	0.105887	0.360069	0.321832	0.776801	0.61928	0.611001	0.0090435	0.700233	0.911307	0.25778	0.535904	0.666667	0	0.391236	1	0
R39G	NA	DM	Germline	0	0	0.993994	0	1	0.672359	0.0802752	0.559684	0.958378	0.955137	0.932529	0.879233	0.701702	0.823299	0.407908	0.976789	0.845778	1	1	0	0.45779	1	0.00958921	0.567761	0.611955	0.99987	0.257309	0.00477568	0.704577	0	0	0.165464	0.232497	0.670343	0.617426	0.291997	0.0090435	0.366183	0.56196	0.594514	0.791223	0.110667	0	0.521127	1	0.473011
R73H	7.22e-06	DM;VUS;;Population	Germline;;gnomAD	0	0	0.998999	0	1	0.943436	0.704128	0.418972	0.957311	0.96342	0.948625	0.880361	0.523357	0.476531	0.934579	0.992263	0.971895	1	0.191606	0	0.949897	0.416121	0.0422707	0.409358	0.368059	0.887928	0.174271	0.154764	0.606208	0.0171077	0.170781	0.436216	0.267524	0.639259	0.489999	0.884787	0.0090435	1	0.912274	0.255919	0.537234	0.666667	1	0	0	0.355114
S160L	4.07e-06	DM;;Population	Germline;;gnomAD	0	0	0.832833	0	1	0.992529	0.922018	0.285375	0.932764	0.726141	0.604561	0.808126	0.586302	0.463946	0.994393	0.984526	0.995594	1	0.191606	0	0.949897	0.416121	0.039616	0.602407	0.616807	0.416503	0.109452	0.406307	0.0936731	0.0292057	0.479151	0.660138	0.361227	0.716636	0.61928	0.178394	0.0090435	0.365199	0.744646	0.32302	0.494681	0.0893333	0	0.755869	1	0.284091
S447C	4.06e-06	Population	gnomAD	0	0.00906344	0.997998	0	1	0.641409	0.12156	0.598419	0.7492	0.986418	0.975319	0.913093	0.712589	0.811565	0.550395	0.791103	0.99869	1	0.191606	1	0.949897	0.33945	0.0330654	0.365332	0.536778	0.661384	0.171876	0.265265	0.420632	0.0204771	0.326044	0.448819	0.354668	0.72664	0.615377	0.172448	0	0.36681	0.642953	0.348168	0.449468	0.392	0	0.253521	1	0.417614
T215I	0.00298435	DM;;Population	Germline;;gnomAD	0	0.0483384	0.335335	0.00140994	0.9993	0.671291	0.924312	0.494071	0.943436	0.35736	0.300604	0.396163	0.399446	0.505102	0.799712	0.94971	0.945933	1	0.191606	0	0.949897	0.416121	0	0.431371	0.316787	0.526296	0.175444	0.293051	0.224609	0.0404824	0.596717	0.432441	0.265743	0.77197	0.61928	0.165263	0.0090435	0.366183	0.789351	0.235333	0.396277	0.157333	0	0.898279	1	0.0838068
T77N	NA	DM	Germline	0.00501253	0	0.575576	0.0253789	0	0.456777	0.506881	0.557312	0.797225	0.572105	0.536419	0.266366	0.45388	0	0.466427	0.485493	0	0	0.191606	0	0.949897	0.416121	0.0703516	0.221921	0.216531	0.680141	0.176319	0.335456	0.558278	0.0219163	0.51838	0.600138	0.332773	0.711898	0.61928	0.165263	0.0090435	0.366183	0.985036	0.287879	0.656915	0.666667	0	0.391236	1	0
V145A	NA	NA	NA	0	0	0.935936	0.00105745	0.9998	0.985059	0.385321	0.397628	0.931697	0.976282	0.938431	0.902935	0.77118	0.629932	0.989216	0.980658	0.993093	1	0.191606	0	0.949897	0.416121	0.101422	0.401876	0.262056	0.955087	0.176319	0.19224	0.866775	0.0179986	0.323386	0.496357	0.281674	0.681233	0.61928	0.165263	0.0090435	0.366183	0.371481	0.619572	0.683511	0	0	0.912363	1	0.237216
V272I	0.000158785	Population	gnomAD	0.0175439	0.947633	0.387387	0	0.9782	0.389541	0.933486	0.700395	0.0864461	0.127129	0.0635815	0.0259594	0.00712589	0.217857	0.0879942	0.912959	0.833512	1	0.191606	1	0.949897	0.416121	0.0223601	0.332502	0.261693	0.612892	0.180449	0.301992	0.375211	0.0173041	0.640925	0.450343	0.264853	0.709008	0.61928	0.165263	0.0090435	0.366183	0.63943	0.35519	0.465426	0	0	0.888889	1	0.258523
V8I	0.00343299	VUS;CANCER;Population	Germline;Somatic;gnomAD	0.150376	0.144008	0	0.00493479	0.967	0.487727	0.206422	0.701186	0.0352188	0.40675	0.657814	0.0733634	0.454869	0.155952	0	0.930368	0.79314	1	1	0	0.45779	1	0.0160958	0.42473	0.306371	0.545503	0.169926	0.312701	0.274081	0.0330109	0.583302	0.496872	0.286635	0.776412	0.61928	0.165263	0.0090435	0.360455	0.771768	0.182637	0.289894	0.410667	0.308	0.571205	0.692	0.109375
W416L	4.47e-05	DM;;Population	Germline;;gnomAD	0	0	0.993994	0	1	0.635005	0.0848624	0.214229	0.98079	0.986829	0.980416	0.96614	0.998812	0.997279	0.97527	0.742747	0.992021	1	0.191606	1	0	0.33945	0.0487663	0.32689	0.262056	0.81085	0.175245	0.23114	0.618488	0.0264399	0.392458	0.283443	0.367305	0.714539	0.61928	0.165263	0.0090435	0.366183	0.521152	0.412778	0.456117	0.296	0	0.303599	1	0.473011
W453R	NA	DM	Germline	0	0	0.997998	0	1	0.641409	0.0779817	0.425296	0.989328	0.993569	0.986452	0.960497	1	0.923299	0.888857	0.928433	0.994284	1	0.191606	1	0.949897	0.33945	0.11286	0.269824	0.226173	0.808201	0.274307	0.336915	0.690512	0.00886039	0.4844	0.527447	0.354937	0.804033	0.630793	0.518335	0.0090435	0.366183	0.207657	0.679231	0.638298	0.048	0	0.280125	1	0.761364
Y195D	NA	DM	Germline	0.00125313	0.0020141	0.567568	0.000352485	0.9943	0.914621	0.43578	0.18419	0.850587	0.912641	0.852582	0.749436	0.675376	0.321429	0.977283	0.800774	0.939145	1	0.191606	0	0.949897	0.416121	0.106765	0.501369	0.322135	0.910724	0.206284	0.268493	0.790353	0.0158673	0.274986	0.390237	0.317789	0.704193	0.61928	0.165263	0.0090435	0.366183	0.95782	0.166522	0.428191	0.8	0	0.234742	1	0
Y434H	NA	NA	NA	0	0	0.997998	0	1	0.635005	0.0986239	0.595257	0.846318	0.98971	0.973441	0.940181	0.834719	1	0.560029	0.974855	0.993807	1	0.191606	1	0	0.33945	0.109046	0.6717	0	0.868361	0.355843	0.2876	0.773597	0.0123926	0.441413	0.415779	0.325479	0.632392	0.5984	0.165263	0.0090435	0.621285	0.11569	0.682262	0.430851	0	0	0.0970266	1	0.977273
[truncated: 24 more columns]
