# Supplementary material for: RAG genomic variation causes autoimmune diseases through specific structure-based mechanisms of enzyme dysregulation
Source: iScience. 2023 Sep 27;26(10):108040. doi: 10.1016/j.isci.2023.108040 (PMC10579426; doi:10.1016/j.isci.2023.108040)
Supplement: Table S3. Structure-based mechanistic characterization of all studied RAG1 IEI genetic variations, related to Figure 6 — (See file, Table_S3-RAG1_variants_explained.xlsx) [file mmc4.xlsx]

## Sheet: Table S3-RAG1 variants explain
Vars No	Variant	Activity	Std. Dev.	Characteristics of corresponding WT residue	Expected change in variants
CND
1	A69G	10.5	0.6	IDR
2	G99S	113.2	3.7	G99 is in helix and is completely solvent exposed.	Non-conservative mutation. Serine is polar and can contribute to the stability of the helix by interacting with solvent and with nearby residues. This stability could enhance its binding with importin.
3	A101E	52.9	1.1	A101 is in the same helix as that of G99, however, it is directed in the opposite direction. Solvent exposed. The residue A97, A101 and A105 are all solvent exposed, appear on the same side of the helix, separated by three residues, pointing towards same direction in this model of CND.	It is not clear from the model what might be the function of these solvent exposed colinear alanine. Loss of function of the variant A101E suggests that they might be involved in transitory hydrophobic interaction.
4	N106K	80.4	16.4	N106 is a part of a group of hydrophobic residues found between the helices of CND.	N106K is non-conservative mutation which might have a destabilizing effect on the stability of CND.
5	R112H	41	0.6	R112 is involved in multidirectional electrostatic interaction in the middle of the CND domain and stabilizes the loops.	R112H and R112L both the variants have similar loss of function effect, which means that the unique multidirectional stabilization by R112 is hampered.
6	R112L	42.1	1.7	See previous	See previous
7	K136Q	86.1	0.2	K136 is a positively charged residue, solvent exposed and is present in helix. No specific interactions observed.	Q is comparatively less polar and might have reduced polar solvation stabilization.
8	C176F	25.8	0.8	Part of Cys cluster, C111, C114, C176 and C179.	Not conclusive.
9	M183R	23.1	0.4	Buried and surrounded by hydrophobic residues	Non-conservative, hydrophobic stabilization compromised
10	E193K	48.4	NA	E193 placed in loop, solvent exposed and no specific interaction	Not conclusive.
11	W204R	52.7	1.7	Buried and surrounded by hydrophobic residues	Non-conservative, hydrophobic stabilization compromised
12	H249R	112.2	3.5	IDR
ZDD
13	P284L	28	0.3	P284 is at ZDD dimer junction, surrounded by hydrophobic residues from both the monomers,	Conservative mutation but L284 might destabilize the hydrophobic packing because of the large size.
14	C313R	2.1	0.5	C313 coordinated with Zn	Non-conservative mutation, Zn binding unsterilized.
15	R314W	24.3	5.2	R314 Just next to Zn coordinated C313, exposed to solvent, charged.	Non-conservative mutation, W314 might destabilize the helix and ultimately the Zn binding and the stability of ZNN as a whole.
16	M324V	111	2	M324 is located at the end of the helix and the beginning of the loop, partially exposed to the solvent.	Conservative mutation, similar stabilization in variant V324.
17	G325D	148	0.74	G325 located in the loop, exposed to the solvent	Non-conservative mutation, the variant R325D might find positively charged residues from the adjacent IDR and provide extra stability to ZDD.
18	C328Y	16	2.9	C328 is coordinated to Zn	Conservative mutation but Coordination to Zn will be completely lost hence destabilization of the domain.
19	R332G	67.9	2.4	R332 is adjacent to Zn coordinated C331, solvent exposed, no specific interactions.	Non-conservative mutation, Arg mutated Gly leaves the backbone solvated which might hamper the configuration of the Zn coordinated tetrahedral like arrangement.
20	M355T	95.5	2.7	M355 is at the junction of ZDD and NBD, nearly buried but has fewer hydrophobic contacts.	Conservative mutation, similar stabilization.
21	C358Y	48	0.6	C358, C363, H375 both are involved in Zn coordination.	Conservative mutation, the variants C358Y, C363Y and H375D loose the stabilization by the disruption of Zn binding and hence the stabilization to similar extent.
22	C363Y	45.3	0.8	See previous	See previous
23	H375D	40.4	1.5	See previous	See previous
NBD
24	K391E	6.5	1.6	IDR
25	G393V	0	0	IDR
26	R394Q	0.1	0.1	IDR
27	R394W	0.1	0	IDR
28	R396C	0.6	0.1	IDR
29	R396H	0.5	0	IDR
30	R396L	0.4	0	IDR
31	S401P	0	0	The residue is exposed to the solvent and stabilizes the hydrophobic cluster made of the residues and L400, L399, L402 and L411. (Figure S4 I)	The non-conservative mutation.
				Stable hydrophobic core in this region is required to stabilize in N-terminal helix of NBD starting with R404 and R405	The residue proline may introduce bends in this region and disrupt the hydrophobic cluster.
32	T403P	0	0	Same as above	Same as above
33	R404Q	1.2	0.1	The residue is near to the DNA backbone and makes H-bond with R443.	Non-conservative mutation.
				So, its role is primarily to keep the N-terminal Helix of NBD near the DNA grove and stabilize the hydrophobic cluster	The glutamine is not efficient in multidirectional electrostatic interaction so the NBD-DNA interaction could not be stabilized, and activity is lost
34	R404W	2.5	0.2	Same as above	Non-conservative mutation.
35	R410Q	0	0	The residue is near to the DNA backbone and makes hydrogen bond with the residue E426.	Non-conservative mutation.
				its primary role is to hold the domain and the DNA together (Figure S4 J)	Glutamine can’t perform both roles as the distance between site of interaction is far and it can’t not make effective long range electrostatic interaction.
36	R410W	0	0	Same as above	Non-conservative mutation.
37	L411P	0	0	The residue is a part of hydrophobic cluster.	A conservative mutation.
				Provide stability to the N-terminal helix of NBD.	The proline is less hydrophobic than losing and is also a helix break.
					So, the activity is lost.
38	D429G	0.1	0	The residue is at the N-terminal of the alpha Helix II and its primary role is to stabilize the turn between alpha Helix I and alpha Helix II.	A non-conservative mutation.
				It contributes to the electrostatic interaction network near the bend by making H-bond interaction with E426.	No H-bond forming side chain available.
39	V433M	0.2	0	The residue contributes to the hydrophobic core of the NBD	A conservative mutation.
					The loss of function suggests small branched hydrophobic residue is favored.
40	M435V	23.6	4.8	Same as above	A conservative mutation.
					The loss of function suggests non branched long hydrophobic residue is favored, irrespective of its hydrophobicity.
41	A441V	91	0.07	The is to do is buried in the hydrophobic core and primarily contributes to the hydrophobic interaction.	A conservative mutation.
					valine is more hydrophobic than the alanine but the branched nature off valine may destabilize the hydrophobic interaction to a small extent because of VdW clashes.
42	A444V	1.4	0.2	The residue is partially exposed to solvent and has little contribution to hydrophobic interaction.	A conservative mutation.
					The solvent exposed hydrophobic residue is less stable therefore the function is lost
43	R449K	92.1	3.6	The residue is exposed to solvent and makes hydrogen bond interaction with Q498 of DDBD and the DNA	lysine is less capable of making multidirectional electrostatic interaction than arginine.
44	L454Q	5.4	0.7	The residue is buried in the hydrophobic core and contributes to the hydrophobic stabilization of NBD domain	A non-conservative mutation.
					The glutamine cannot stabilize the hydrophobic core and the function is lost
45	A456V	71.2	0	The residue is not buried in the hydrophobic core of the NBD but it is buried completely in the hydrophilic region.	A conservative mutation.
				The alanine in the hydrophilic region offers less resistance than the valine in the hydrophilic region because of less hydrophobicity.	valine is less stable in hydrophilic region therefore the activity is slightly lost.
DDBD
46	A472V	0.4	0	The residue belongs to the α-Helix I of the DDBD domain and low solvent exposure is characteristic of this helix (Figure S4 K).	A conservative mutation.
				The helix contains two alanine A468 & A472, and both are directed away from the hydrophobic core but surrounded by L1002 and M1006 of CTD domain.	The valine residue is more hydrophobic than alanine but still the activity is lost.
					This suggests that Ala is the smallest hydrophobic residue which can stabilize its interaction with L1002. Any sidechain larger than Ala might destabilize DDBD-CTD proximity.
47	R474H	57.8	0.8	The residue is positively charged but most of the sidechain is buried.	A conservative mutation.
				The positively charged guanidinium ion is exposed and faces the DNA with a distance of 5 to ~6Å (Figure S4 L).	The histidine cannot make multidirectional electrostatic interactions.
				The residue also makes H-bond with with the residue L479 in PRC. But in the STC state it makes hydrogen bond with E510 add H993.
				State specific stabilization is expected.
48	R474S	115	4.8	No appropriate explanation could be found	No appropriate explanation could be found
49	T477S	72.5	1.1	The residue is buried but the polar hydroxyl is it stabilized by electrostatic interaction (Helix I).	A conservative mutation.
				The residue interacts with the hydrophobic core as well as makes hydrogen bond with R474.	Serine cannot contribute to the hydrophobic interaction.
50	S480G	35	2.9	The residue makes strong H-bond interaction the DNA (D-A distance 2.8Å).
				stabilizes DDBD and DNA interaction	The loss of strong hydrogen bond with DNA is the cause activity loss.
51	L506F	1	0.1	The residue is it's completely buried in the hydrophobic core of DDBD domain.	A non-conservative mutation.
				It stabilizes the integral structure of the domain.	The phenylalanine, despite being more hydrophobic, could not provide extra stability the because the densely packed hydrophobic core cannot accommodate the bulky aromatic chain.
52	R507G	9.4	0.2	The residue sidechain is completely embedded into the DNA grove.	A non-conservative mutation.
				No H-bond was found with DNA.	Complete loss of multi directional electrostatic interaction with DNA
				Possibly makes multidirectional electrostatic interaction with the DNA.
53	R507Q	10.1	0.1	Same as above	Same as above
54	R507W	15.9	0.8	Same as above	Same as above
55	L514R	22.6	3.2	The residue is completely buried in the hydrophobic core and contributes to the hydrophobic stabilization of DDBD	A non-conservative mutation.
					Arginine cannot substitute leucine because buried positively charged residue cannot stabilize the hydrophobic core.
PreR
56	G516A	40.2	1.3	The residue is present at the turn.	A conservative mutation.
				Its role is to provide specific configuration to the N-terminal of PreR domain, so as to provide right orientation for stable β-sheet I.	Alanine is more hydrophobic than glycine, so it gets more destabilized than glycine when exposed to solvents.
					Destabilizes β-sheet I
57	W522C	41.6	1.9	The residue side chain is embedded into the hydrophobic cluster.	A conservative mutation.
				The residue is part of stable β-sheet I	The residue is less hydrophobic than tryptophan.
					Destabilizes β-sheet I
58	L526R	2.1	0.3	The residue is in the loop region and the side chain is embedded into the hydrophobic cluster of W522.	A non-conservative mutation.
				The role is to stabilize the hydrophobic cluster to stabilize β-sheet I	The positively charged sidechain Of arginine cannot contribute to the stability of the hydrophobic cluster.
					It may lead to Destabilization of β-sheet I
59	D539V	3.2	0.2	The residue is in β-sheet II.	A non-conservative mutation.
				The residue belongs to the network of electrostatic interaction which stabilizes the fork arm of the Pre R domain.	The the hydrophobic nature of valine cannot preserve the function of aspartic acid.
60	R559K	46	1.6	The residue is in β-sheet II.	A conservative mutation.
				The residue belongs to the network of electrostatic interaction which stabilizes the fork arm of the Pre R domain.	The residue lysine can partially preserve the function of arginine because of similar nature.
				It also makes H-bonds in the network.
61	R559S	1	0.4	Same as above	A non-conservative mutation.
					The residue serine do not possess electrostatic interaction potential.
62	R561C	3.2	0.5	The residue is in β-sheet II.	A non-conservative mutation.
				The residue belongs to the network of electrostatic interaction which stabilizes the fork arm of the Pre R domain.	The residue does not possess electrostatic interaction potential.
63	R561H	2	0.6	Same as above.	A conservative mutation.
					The loss in the activity suggests that the multidirectional nature of electrostatic interaction is crucial to stabilize the fork arm
64	Y562C	0	0	The residue belongs to the N-terminal of the α-helix of the PreR domain (part of cylindrical hydrophobic core).	A conservative mutation.
				The side chain of residue is embedded into the hydrophobic core of the RNH domain.	Cystine is less bulky and hydrophobic than tyrosine.
				Its role is the stabilization of PreR-RNH structural integrity.	The local packing is compromised
65	M573K	27.7	0.5	The residue belongs to the α-helix of the PreR domain (part of cylindrical hydrophobic core)	A non-conservative mutation.
				The side chain of residue is embedded into the hydrophobic core of the RNH domain.	The lack of hydrophobic interaction in lysine destabilizes PreR-RNH structural integrity
				Its role is the stabilization of PreR-RNH structural integrity.
RNH
66	S601P	0	0	The residue is the part of β-sheet I of RNH and is close to the active site residue D603	A non-conservative mutation.
				The role of the residue is to maintain the integrity of the β-sheet by making H-bonds through its side chain along with the backbone H-bond. (Figure S3 D)	The residue proline will probably disrupt the secondary structure because of the loss of both the H-bonds
67	C602W	0.1	0	The residue is the part of β-sheet I of RNH and is close to the active site residue D603	A conservative mutation.
				The side chain of the residue is completely buried. (Figure S3 D)	The loss in the activity is because of bulkier nature of tryptophan.
				The role of the residue is to provide stability to the hydrophobic core.	The local packing is compromised
68	M605I	11.8	1.2	The residue is the part of β-sheet I of RNH and is close to the active site residue D603	A conservative mutation.
				The side chain of the residue his buried in the hydrophobic cluster formed between RNH and α-helix I of CTD.	The loss in the activity is because of branched nature of Isoleucine.
				The role of the residue is to provide stability to the hydrophobic core.	The local packing is compromised
69	H612R	121.6	0.9	The residue is the part of mobile	A conservative mutation.
				loop L12 which interacts with the DNA through electrostatic interaction.	The arginine can stabilize the DNA better that the histidine using it multidirectional electrostatic interaction potential.
				The role of the residue is please stabilizing DNA in PRC and NFC.
70	P619L	124.7	1.2	The residue is the part of mobile	A conservative mutation.
				loop L12 which interacts with a hydrophobic cluster RNH.	The residue leucine is more hydrophobic than proline and therefore can stabilize this interaction better.
				The role of the residue is to stabilize the L12 and RNH domain interaction via hydrophobic interaction. in HFC and STC.
71	R624C	0.1	0	The residue is the part of β-sheet II of RNH and participates in the electrostatic interaction network made by polar and charged residues between RNH and CTD domain.	A non-conservative mutation.
				The role is to stabilize CTD domain, as one of the active site residues, E965, lies in the N-terminal of CTD (Figure S3 F)	The residue cystine is not a charged residue and hence can’t stabilize the interaction between RNG and CTD.
72	R624H	0	0.4	Same as above	A conservative mutation.
					The residue histidine lacks multidirectional electrostatic interaction potential and hence can’t stabilize the interaction between RNG and CTD.
73	S651P	0.5	0.5	The residue is in the loop L34.	A non-conservative mutation.
				The residue is close to the active site region and in PRC 3D model, S651 makes H-bond with backbone N-atom of E652 and L653. It also makes salt-bridge interaction with K648 (distance 3.8 Å).	The residue proline will introduce the bend in the L34 loop and the nicked DNA will not be stabilized.
				In the STC, S651-OH makes H-bond as in PRC. The salt-bridge interaction was replaced by two new H-bonds of S651 and K648 with nicked DNA.
				(Figure S3 G, S7 A).
74	E669K	0.2	0.1	The residue is in the N-terminal of α-helix I.	A non-conservative mutation.
				The negatively charged residue makes multiple H-bonds with RAG2 residues S16, K34 and R73.	Positively charged residue will disrupt this interaction.
				The role is to stabilize RAG1-RAG2 interaction at this point of contact.
75	R699Q	45.9	1.5	The residue is in the N-terminal of β-sheet VI and is surrounded by hydrophobic residues (part of cylindrical hydrophobic core).	A conservative mutation.
				Makes H-bond with backbone D588.	The residue glutamine is not able to make sufficiently strong H-bond to stabilize the loop.
				The role is to provide stability to PreR-RNH complex by stabilizing the dynamics of loop connecting them.
76	R699W	19.3	1.8	Same as above.	A non-conservative mutation.
					Despite of hydrophobic surrounding, the activity was lost which could be attributed to the inefficient atomic packing due to bulky tryptophan sidechain and loss of H-bond with D588.
77	T708A	24.7	0.7	The residue is in the C-terminal of β-sheet VI of RNH, which near to the active site residue D711.	A non-conservative mutation.
				The residue makes H-bond interaction with the residue W959 backbone in NFC HFC and STC states (Figure S7 B).	The stabilizing H-bond cannot be formed.
				The transition state stabilization role of the residue could be understood by studying other states along with PRC.
78	G709S	0.6	0.1	The residue is in the C-terminal of β-sheet VI of RNH, which near to the active site residue D711.	A non-conservative mutation.
				The role of glycine, adjacent to T708, is to assure proper interaction of the T708 with the residue W959 because of lack of steric hinderance from G709 sidechain.	The residue may hinder the stabilizing interaction between T708 and W959.
79	V715E	46.9	1.6	The residue is in α-helix II of RNH which is near to the active site residue D711.	A non-conservative mutation.
				The helix is near to the sensitive Zn binding site of ZnC2.	The mutated residue, E715, will have electrostatic repulsive interaction from E712, which will destabilize the active site configuration.
				The role is to maintain appropriate configuration around active site residue.
80	R716Q	0	0	Same as above	A non-conservative mutation.
					The residue has stabilizing electrostatic interaction as in arginine.
81	R716W	0	0	Same as above	A non-conservative mutation.
					The residue has no stabilizing electrostatic interaction as in arginine.
ZnC2
82	G720D	0	0	The residue marks the beginning of the domain with a sharp turn after ZNH domain and is buried.	A non-conservative mutation.
				The role of the residue is to provide minimum steric hindrance to A784 of ZnC2 domain to maintain the local configuration (Figure S4 D)	The residue destabilizes the domain near the turn.
83	L721V	16.7	0.3	The residue is in the coiled region of N-terminal of ZnC2 and is buried.	A conservative mutation.
				The residue has similar role to G720, where steric hinderance with V782 has to be minimized (Figure S4 D).	Branching at Cβ of side chain, as in valine, will increase the steric hinderance.
					High hydrophobicity of valine surrounded by polar residues will also decrease the stability.
84	E722K	0	0.2	The residue is in the loop region of ZnC2.	A non-conservative mutation.
				The role of the residue is to stabilize ZnC2-RAG2 interaction by making strong H-bond interaction with R39 of RAG2 (D-A distance 2.7Å) (Figure S3 K)	Electrostatic repulsion will destabilize the interaction.
85	Y728H	25.6	0.7	The residue is in the loop region of ZnC2.	A non-conservative mutation.
				The residue contributes to the stability of a network of electrostatic interaction by making H-bond K780, E722. Other key members are R751 and R759. (Figure S4 E)	Electrostatic repulsion among positively charged residues will destabilize the domain.
86	C730F	0	0	The residue is in Zn binding region.	A conservative mutation.
				The role is to stabilize the tetrahedral geometry. (Figure 3D)	It will break the disulfide bond.
87	T731I	4.6	0.5	Same as above.	A non-conservative mutation.
					The residue is too hydrophobic to be stable in a polar environment.
88	L732P	0	0	Same as above.	A conservative mutation.
					The residue will distort the geometry which make the tetrahedral arrangement of residues.
89	R737H	0.2	0	The residue is in the α-helix I of ZnC2 domain.	A conservative mutation.
				The role is to stabilize ZnC2-DNA interaction.	The residue is less capable making strong interaction with DNA with respect to arginine.
90	H753Q	0.2	0.1	The residue is in α-helix II.	A non-conservative mutation.
				The residue makes salt-bridge with E719 in HFC and STC state but not in PRC and NFC (Figure S7 C).	The residue cannot stabilize the transition state because of lack of positively charged state.
				The role of the residue is to stabilize RNH-ZnC2 interaction in the transition state.
91	R759C	17.2	3.3	The residue is in α-helix II.	A non-conservative mutation.
				The stabilization of ZnC2 is primarily by electrostatic interaction. (Figure S4 E)	The stabilizing interactions are completely lost.
				The residue participates in H-bond and salt-bridge and long-distance electrostatic interaction.
92	R764P	0	0	The residue is in α-helix II.	A non-conservative mutation.
				The RAG1-RAG2 interaction is primarily electrostatic in nature. (Figure S3 L).	The stabilizing interactions are completely lost.
				The role of the residue is to stabilize RAG1-RAG2 interaction by making H-bond and salt bridge formation.
93	E770K	21	0.4	The residue is in the between the α-helix I and α-helix II.	A non-conservative mutation.
				It is exposed to solvent and its major role is to stabilize the loop which subsequently stabilizes the RAG1-RAG2 interaction in this region.	The residue will face repulsion because of positively charged R778 and destabilized RAG1-RAG2 interaction.
				It makes H-bond with R778 (Figure S4 A).
94	R778Q	8.6	1	The residue is in α-helix III.	A non-conservative mutation.
				Rest is same as above	Loss of electrostatic interaction potential as arginine
95	R778W	4.6	0.6	The residue is in α-helix III.	Same as above
				Rest is same as above
96	V779M	1.3	0.1	The residue is in α-helix III.	A conservative mutation.
				It is also the part of small hydrophobic cluster between helix I and helix II.	Low hydrophobicity and comparatively large size of the residue destabilize the hydrophobic cluster which eventually affects Rag1-RAG2 interaction.
				The role of the residue is to stabilize the two helices by hydrophobic interaction.
97	V782D	0	0	Same as above (Figure S4 D)	A non-conservative mutation.
					The polar nature of the residue gets solvated easily and disrupts the stability between the helices.
98	P786L	0	0.1	The residue is in the loop region of ZnC2.	A conservative mutation.
				The hydrophobic triplet P786, F787, and I788 interact with RNH.	The residue is more hydrophobic than proline, but the shape of the hydrophobic triplet can no longer interact with the hydrophobic caveat with full van der Waal contact.
				The role of the residue is to provide the shape complementarity to hydrophobic “bulge” into the hydrophobic “caveat” of ZNH. (Figure S4 B)
ZnH2
99	K820R	117.9	6.3	The residue is in a loop between α-helix I and α-helix II of ZnH2.	A conservative mutation.
				The surrounding residues V818, Y819, and K820 have 3-10 helix configurations.	The residue arginine can stabilize such interaction by its multidirectional electrostatic interaction potential.
				The residue K820 participates in an electrostatic interaction network with E817, Y819, P874, and S875 in HFC. However, no such stabilizing network is observed in PRC.
				State-specific stabilization.
				The role is to stabilize the α-helix IV and α-helix V. (Figure S7 D)
100	R829S	42.5	1.8	The residue is in α-helix II of ZnH2.	A non-conservative mutation.
				The residue is observed to be at 5.7 Å from backbone carbonyl oxygen of P822 and phosphate oxygen in the HFC.	The residue serine cannot have effective long distance electrostatic interactions with DNA or other residues.
				In other states DNA is at farther distance.
				The role is stabilizing the loop between α-helix I and α-helix II by long distance electrostatic interaction (Figure S7 E).
101	L836V	75	1.3	The residue is in α-helix II of ZnH2.	A conservative mutation.
				It is fully buried in the hydrophobic core.	The residue valine destabilizes the hydrophobic interaction despite being more hydrophobic because of branched nature at Cβ and subsequent steric/VdW clashes.
				The role is to stabilize the helix by providing better interaction with the hydrophobic core, which eventually destabilizes ZnH2-RAG2Trans. (Fig S8)
102	R841Q	0	0	The residue is in α-helix II of ZnH2.	A non-conservative mutation.
				The residue makes strong H-bond with E610 of L12Trans in HFC and STC (Figure S7 F)	The residue glutamine cannot form the H-bond with E610 because of its short length
				The role is to participate in the interactions which stabilize RAG1-RAG2Trans.
103	R841W	10	0.5	Same as above	Same as above.
104	K843E	39.6	0.4	The residue is in α-helix II of ZnH2.	A non-conservative mutation.
				The residue participates in an electrostatic interaction network which holds the ZnH2-RAG2Trans. (Figure S7 G) in HFC and STC.	The residue will experience strong electrostatic from E871 and destabilize the ZnH2-RAG2Trans interaction.
105	N855S	11.7	1	The residue is in α-helix II of ZnH2.	A conservative mutation.
				The residue makes H-bond with exposed nucleotide of nicked DNA in the HFC and STC state (Figure S7 H).	The residue Serine cannot make strong H-bond at this distance.
				The role is to stabilize the transition state substrate.
106	A857V	88.5	0.6	The residue is in α-helix III of ZnH2.	A conservative mutation.
				The residue is buried in the local hydrophobic cluster between α-helix III and α-helix V.	The residue valine is more hydrophobic than alanine, but the activity is lost by 11.5%.
				The role is to stabilize the two helices.	This suggests that Ala best fits in the hydrophobic region, but the branched Val faces little VdW clashes and destabilizes the core.
107	A868V	100	5	The residue is in α-helix IV of ZnH2.	A conservative mutation.
				The residue is buried in the local hydrophobic cluster between α-helix II and α-helix IV.	The valine residue is more hydrophobic than alanine but still the activity is lost.
				The role is to stabilize the two helices.	This suggests that Ala and Val both fit very well without any VdW clashes.
108	W896R	0.9	0.1	The residue is in α-helix V of ZnH2	A non-conservative mutation.
				Completely buried residue.
				Contributes to hydrophobic core.
109	R897Q	3.7	0.2	The residue is in α-helix V of ZnH2	A non-conservative mutation.
				The residue is completely solvent exposed in PRC. But in HFC and STC it contributes to the electrostatic interaction network which stabilizes the nicked DNA (Figure S7 I)	The residue destabilizes the network of interaction because of lack of multi-directional electrostatic interaction potential.
110	Y912C	6.9	0.4	The residue is in α-helix VII of ZnH2	A conservative mutation.
				The residue is completely buried and contributes to the stability of hydrophobic core.	The residue is among least hydrophobic residues.
111	F927S	66.5	0.5	The residue is in the turn between α-helix VII and α-helix VIII of ZnH2.	A non-conservative mutation.
				Phe is among the most hydrophobic residues, buried and located near the solvent exposed region.	The residue is polar and preserves 66.5% of the activity because of polar interaction with R878.
				The role is to stabilize the hydrophobic core near the solvent exposed region.
112	F939C	4.7	0.1	The residue is in α-helix VIII of ZnH2	A conservative mutation.
				Rest same as above	The residue among least of hydrophobic residues.
				NOTE: It makes a hydrophobic pocket where ZnC2 L744 & V745 docks. This mutation may weaken ZnC2 and ZnH2 interaction as well.
113	F939S	2.1	0.3	same as above	A non-conservative mutation.
					The residue is polar and can distort the local structure for making stabilizing polar interactions.
114	I956T	3.5	0.2	The residue is in the loop between α-helix VIII of ZnH2 and CTD domain.	A non-conservative mutation.
				Ile is among the most hydrophobic residues, buried and located near the solvent exposed region.	The residue is polar and can distort the local structure by rearranging its conformation for making polar interactions.
				The role is to stabilize the loop which lead to CTD.
CTD
115	S966T	40.3	0.7	Adjacent to active site residue E965	Destabilize the CTD N-terminal and L34 interaction.
				Makes H-bond with RNH L34 loop residue E652 (Figure S3 G)
116	R973C	0	0.2	The residue is directed towards DNA in all the states, PRC, NFC, HFC and STC	The Cystine is non-conservative.
				Makes stabilizing electrostatic interactions with the DNA.	Could not make hydrophobic interaction with F974 as it is projected radially away in other direction on the α-helix I (Figure 3F, S6).
				Holds CTD and DNA together (Figure 3F, S6)	No possibility of DNA stabilization.
117	R973H	32	0.7	Same as above	It is a conservative mutation but is not capable of making multidirectional electrostatic interaction as is observed in Arg
118	F974L	58.6	0.4	The sidechain of the residue is involved in hydrophobic stabilization near the bend of α-helix I and α-helix II.	Leucine is less hydrophobic therefore destabilization is observed (Figure 3F, S6)
119	R975Q	54.3	1.3	The residue is projected away from the DNA in PRC and makes H-bonds with V608 (backbone) & E610 L12.	It is a non-conservative mutation.
				In the NFC, HFC and STC these H-bonds are not observed but the position R975 sidechain remains similar as in PRC.	Glutamine may stabilize the dynamic L12 loop by weak H-bond formation.
120	R975W	40	1.1	Sama as above	A non-conservative mutation.
					The W975 could stabilize L12 via a less efficient mechanism of interacting with nearby hydrophobic residues like F971, M605, A622 and L662.
121	Q981P	7.2	0.1	The residue is nearly imbedded in the DNA grove and forms a strong H-bond with the DNA. (Figure S6)	A non-conservative mutation.
					The proline has a tendency to bend the backbone of the chain which may lead to destabilization as the region is dedicated to stabilizing substrate DNA.
122	K992E	9.1	1.2	The N-atom of the K992 is about 5Å away from the O-atom of DNA phosphate ion in PRC but in NFC it makes H-bond with DNA. Other states do not make H-bond with DNA. However, it is closer to DNA than PRC.	A non-conservative mutation.
				State specific stabilization role of K992.	Loss of function.
123	L1002F	2.3	0.2	Involved in Hydrophobic interaction with DDBD domain	Conservative mutation but the residue is bulky in size.
					Bulky hydrophobic residue is not favored in this region. Therefore, loss of function
124	M1006V	105.6	6.8	Involved in Hydrophobic interaction with DDBD domain	Conservative mutation but the residue is smaller in size.
					Bulky hydrophobic residue is not favored in this region. Therefore, gain of function
125	P1028L	92.7	1.2	IDR
