# Supplementary material for: RAG genomic variation causes autoimmune diseases through specific structure-based mechanisms of enzyme dysregulation
Source: iScience. 2023 Sep 27;26(10):108040. doi: 10.1016/j.isci.2023.108040 (PMC10579426; doi:10.1016/j.isci.2023.108040)
Supplement: Table S4. Structure-based mechanistic characterization of all studied RAG2 IEI genetic variations, related to Figure 6 — (See file, Table_S3-RAG2_variants_explained.xlsx) [file mmc5.xlsx]

## Sheet: Table S4-RAG2 variants explain
Vars No	Variants	Activity	Std. Dev.	Characteristics of corresponding WT residue	Expected change in variants
1	V8I	130.2	1.9	The residue is present in the loop region.	The Conservative mutation.
				Buried in hydrophobic core.	The residue is more hydrophobic than valine. Provide more stability to the hydrophobic core.
				The role is to stabilize the RAG2 structural integrity.
2	G35A	22.1	3.1	The residue is in the coil region, surrounded by electrostatic interactions.	A conservative mutation.
				The absence of SC contributes to the appropriate configuration of K34 for H-bond interaction with RNH.(Fig S3 H&Y)	The residue is more hydrophobic but bulkier size disrupts the packing.
					May break the H-bond with RNH.
3	G35V	0.4	0.3	Same as above.	Same as above.
4	R39G	0.2	0.1	The residue is in turn and is buried.	A non- conservative mutation.
				It makes H-bond with ZnC2, crucial for RAG1-RAG2 association.	The stabilizing H-bond will break.
5	C41W	0.2	0.4	Small hydrophobic cluster (Figure S5 B)	Conservative but bulky and disruptive to hydrophobic cluster
6	F62L	19.6	3	The residue is a part of hydrophobic core which is surrounded by bulky hydrophobic sidechains like F31, Y68, F122.	Conservative mutation, but the loss of activity suggests that non bulky hydrophobic sidechains might decrease the packing and subsequently destabilize the region.
7	D65Y	6.8	1.2	The residue is solvent exposed and is involved in electrostatic interaction network. This interaction might be providing strict geometry to the loop for shape complementarity with adjacent ZnC2 loop (Figure S5 D)	Non-conservative, will destabilize the electrostatic interaction network
8	R73H	11	0.2	The residue is involved in key interaction with RNH residue E669 with H-bond (Figure S3 H)	Conservative mutation, but His might not make strong H-bond with E669 because of its size and charge nature than Arg.
9	T77N	42.6	1.4	The residue is at the junction of central hollow tunnel and a hydrophobic channel. It might be partly involved in the stabilization of the hydrophobic channel. 2	The hydrophobic contribution will be totally lost.
10	G95R	0.3	0.2	The residue is in β-sheet region, buried.	A non- conservative mutation.
				The presence of completely buried G96, in the coiled region, suggests that the absence of any side chain makes it well packed.	The residue is charged and bulkier in size which disrupts the packing.
11	P99Q	0	0	The residue is in turn buried. The following residue N100 makes H-bond with RNH.	A non- conservative mutation.
					It will change the turn configuration which may affect the H-bond of N100 and subsequently the interaction with RNH is compromised.
12	M110L	74.6	1.8	The residue is the part of hydrophobic channel, same channel as that of T77,	Conservative mutation, But the loss of activity could not be explained. Not conclusive
13	R123C	75.6	6.3	The residue is involved in stabilization of long hairpin sheet 106-128. The stabilization seems to be provided to this hairpin sheet by a network of electrostatic interactions (Figure S5 E).	Non-synonymous mutation. The network of electrostatic interaction is likely to break in the presence of Cys.
14	V145A	88.7	2.8	The residue is in the β-sheet, buried, SC projected in the local hydrophobic core.	A conservative mutation.
					The residue is not branched at β-Carbon, so a cavity is formed, and hydrophobic packing is compromised.
15	G157V	0.4	0.2	The residue is in a coiled region, buried.	A conservative mutation.
				The presence of completely buried G158 suggests that the absence of any side chain makes it well packed.	The residue is more hydrophobic but bulkier size disrupts the packing.
16	S160L	5.8	0.6	S160 partially solvent exposed provides stability to the loop interacting with catalytic RNH.	L160, non-conservative mutation, bulky, might destabilize the loop interaction with RNH.
17	R167S	7.7	1	R167 is in the loop interacting with catalytic RNH and stabilizes the loop with specific Hbond interaction bb of W172.	Non-conservative mutation, the sidechain specific interaction is disrupted and might destabilize the loop.
18	N173S	47.5	1.7	N173 directly interacts with the bb of RNH residue A673 by h-bond.	Conservative mutation, but the variant will be unable to make h-bond because of shorter size.
19	P180H	31.1	0.5	P180 surrounded by hydrophobic residues, partially exposed to solvent., at the beginning of the loop interacting with RNH	Non-conservative mutation, might destabilize the hydrophobic interaction eventually destabilizing the loop’s interaction with RNH.
20	Y195D	2	0.3	Y195 is a part of hydrophobic cluster.	Non-conservative mutation, Asp will weaken the local hydrophobic core.
21	I210T	57.6	0.3	I210 is a part of hydrophobic cluster.	Non-conservative mutation, Thr will weaken the local hydrophobic core.
22	T215I	67.2	1	T215 is surrounded by polar residue, makes h-bond interaction with bb of I236, stabilizing the two beta-strands.	Non-conservative mutation, unable to make h-bond with I236 bb hence destabilizes the strands
23	R229L	7.3	1.5	R229 is totally buried residue, it is surrounded by multiple polar and charged residues, involved in stabilizing a network of long-range and short-range electrostatic interaction.	Non-conservative mutation, hydrophobic residues are unable to make multi direction electrostatic interactions.
24	R229Q	8.9	1	Same as previous	Same as previous
25	R229W	10.5	0.5	Same as previous	Same as previous
26	P253R	95.4	2.3	P253 is in the outer region of RAG2, fully solvent exposed, does not seem to serve specific role.	Non-conservative interaction, fully solvated, does not disturb the local interaction.
27	V272I	136.1	2.7	V272 is surrounded by hydrophobic residues, partially exposed to solvent.	Conservative mutation, more hydrophobic to Val, bulky and might increase the number of hydrophobic contacts without disturbing the stability.
28	M285R	24.7	0.8	M285 present in loop, solvent exposed, not a part of hydrophobic cluster.	Non-conservative mutation might destabilize the region by electrostatic repulsion from K283 K312, and K315 of RAG2. M285 comes closer to ZNH2 in HFC but might not interact with positively charged residues as the distance is slightly large.
29	M302L	111.5	3.4	M302 is a part of hydrophobic cluster,	Conservative mutation, Leu is more hydrophobic therefore add to the stability.
30	P305A	30.9	1.1	P302 is buried in the same hydrophobic cluster as M302.	Conservative mutation, less hydrophobic, might have destabilizing effect.
31	M322I	88	3.5	M322 is a part of hydrophobic core, buried.	Conservative mutation, Ile is more hydrophobic than Met. The branched end of Ile might disrupt the hydrophobic backing.
32	M322T	55.2	1.7	Same as previous	Non-conservative mutation, destabilizes the hydrophobic core
33	E370G	120.1	6.4	IDR
34	F386L	109.1	5	IDR
35	D400H	86	2.4	IDR
36	W416L	1.4	0.2	W416, W430 and Y 415 together make an aromatic cage which interacts with P441. Pro is known to interact with aromatic cage in apo RAG2 PHD [PMID: 18025461].	Conservative mutation, the aromatic cage will be disrupted.
37	C423Y	0.1	0	C423 is coordinated to one of the Zn.	Conservative mutation, Tyr will destabilize the Zn-finger.
38	Y434H	0.7	0.1	Y434 is buried, interacting with hydrophobic core.	Non-conservative mutation, His will destabilize the hydrophobic core.
39	E437K	0.9	0.2	E437 is buried, makes strong h-bond with the bb of Y434, is adjacent to the hydrophobic core, stabilizing the hydrophobic core and the configuration by bb h-bond.	Non- conservative mutation, K437 cannot make that bb h-bond and hence destabilize the local configuration and subsequently the hydrophobic core.
40	L438P	5.5	0.7	L438 is completely solvent exposed, present model cannot explain its role; likely alters dynamics due to backbone restriction.	Not conclusive
41	K440N	26.7	2.4	K440 makes h-bond with Y415 near the N-terminal of PHD domain.	Non-conservative mutation, missing/weak h-bond with Y415
				NOTE: This h-bond is not present in apo PHD, absence of methylated peptide, and P411 interacts with an aromatic cage in an autoinhibitory manner.
42	A442T	2.6	0.7	A442 is totally buried, surrounded by hydrophobic residues, its bb – bb h-bond with the methylated peptide.	Non-conservative mutation, bulkier than Ala, destabilizes the hydrophobic packing, destabilizes the methylated peptide interaction.
43	M443I	0.4	0.2	M443 buried in the hydrophobic cluster, the elongated side chain of Met fits well in the presence of the methylated peptide. Has van er Wal contact with the methylated lysine.	Conservative mutation, Ile is more hydrophobic than Met but might disrupt the packing because of branching and subsequently the peptide binding
44	I444M	2.7	0.3	I444 is buried in the hydrophobic cluster, the branched side chain fits well in the hydrophobic core.	Conservative mutation, less hydrophobic and elongated nature of Met destabilize the hydrophobic cluster.
45	C446W	2.9	0.1	C446 is coordinated to the Zn	Conservative mutation, Zn coordination is lost.
46	S447C	9.9	1	S447 is involved in h-bond interaction network	Non-conservative mutation, Cys has no h-bond making tendency. Because of large S atom than O atom.
47	G451A	66.3	4.8	G451 is solvent exposed, part of Zn-finger, high degree of bb solvation.	Conservative mutation, Ala sidechain minimizes the solvation of bb and destabilizes the Zn-finger.
48	W453R	0.6	0.1	W453 makes the aromatic cage along with Y415 and van def Wal support from M443 to support methyl lysine interaction.	Non-conservative mutation, disrupts aromatic cage and destabilize peptide interaction.
49	A456D	0.1	0.1	A456 completely buried, surrounded by hydrophobic residue.	Non-conservative mutation, destabilizes the hydrophobic core
50	A456T	16	2.9	As previous	Non-conservative mutation, destabilizes the hydrophobic core
51	A456V	19.5	0.6	As previous	Conservative mutation, might destabilizes the hydrophobic core because of large size.
52	M459L	30.8	0.6	M459 is a part of hydrophobic core	Conservative mutation, more hydrophobic than Arg, might destabilize the hydrophobic packing because of branched side chain.
53	M459R	0.7	0.2	M459 is a part of hydrophobic core	Non-conservative mutation, long and charged side chain will destabilize the hydrophobic core.
54	N474S	97.5	5.9	N474 is polar and solvent exposed, no specific/stabilizing interactions.	Conservative mutation, not much difference.
55	C478Y	0.2	0.1	C478 is coordinated to Zn	Conservative mutation, but cannot make coordinate bond with Zn, destabilize Zn-finger
56	H481P	23.8	3.9	IDR
57	M502V	99.6	3.4	IDR
