# Supplementary material for: RAG genomic variation causes autoimmune diseases through specific structure-based mechanisms of enzyme dysregulation
Source: iScience. 2023 Sep 27;26(10):108040. doi: 10.1016/j.isci.2023.108040 (PMC10579426; doi:10.1016/j.isci.2023.108040)
Supplement: Table S6. Experimental activity measures for all studied RAG1 genetic variations from IEI and population-based resources, related to Figure 5 and Figure 6 — (See file, Table_S6-RAG1_Experimental.xlsx) [file mmc6.xlsx]

## Sheet: S6A-RAG1_Experimental
Variants	Source	Database	Allele Freq	Predicted Activity Tier	Dist From DNA	Posi From Surface	Location in Complex
A101E	Others	Others	(1e-06,5e-06]	(50,80]	Above 30	On Surface	RAG1
A441V	Others	Others	NA	Above 80	Below 10.2	Under Surface	RAG1
A444V	CANCER|DM	Germline|Somatic	(1e-05,5e-05]	Below 20	Below 10.2	On Surface	RAG1
A472V	DM	Germline	NA	Below 20	(10.2,20]	Away from Surface	RAG1
A857V	CANCER|DM	Germline|Somatic	NA	Above 80	Below 10.2	Under Surface	RAG1
A868V	DM	Germline	(1e-05,5e-05]	Above 80	(20,30]	Under Surface	RAG1
C176F	DM	Germline	(1e-05,5e-05]	(20,50]	Above 30	Under Surface	RAG1
C313R	DM	Germline	NA	Below 20	(20,30]	Under Surface	RAG1
C328Y	DM	Germline	(5e-06,1e-05]	Below 20	(20,30]	Under Surface	RAG1
C358Y	DM	Germline	NA	(20,50]	(10.2,20]	Under Surface	RAG1
C363Y	DM	Germline	(5e-06,1e-05]	(20,50]	Below 10.2	On Surface	RAG1
C602W	DM	Germline	NA	Below 20	(10.2,20]	Away from Surface	RAG1
C730F	DM	Germline	(5e-06,1e-05]	Below 20	(10.2,20]	Away from Surface	RAG1
D429G	DM	Germline	NA	Below 20	(10.2,20]	Under Surface	RAG1
D539V	DM	Germline	NA	Below 20	(10.2,20]	On Surface	RAG12_inter
E193K	VUS	Germline	(Above 0.001]	(20,50]	Above 30	On Surface	RAG1
E669K	CANCER|DM	Germline|Somatic	NA	Below 20	(10.2,20]	Under Surface	RAG12_inter
E722K	DM	Germline	(1e-05,5e-05]	Below 20	Below 10.2	On Surface	RAG12_inter
E770K	CANCER|DM	Germline|Somatic	NA	(20,50]	(10.2,20]	On Surface	RAG12_inter
F927S	Others	Others	(1e-06,5e-06]	(50,80]	(20,30]	Under Surface	RAG1
F939C	Others	Others	NA	Below 20	(10.2,20]	Under Surface	RAG1
F939S	Others	Others	NA	Below 20	(10.2,20]	Under Surface	RAG1
F974L	DM	Germline	(1e-06,5e-06]	(50,80]	Below 10.2	Under Surface	RAG1
G516A	DM	Germline	NA	(20,50]	(10.2,20]	Under Surface	RAG1
G709S	Others	Others	NA	Below 20	(10.2,20]	Away from Surface	RAG1
G720D	Others	Others	(1e-06,5e-06]	Below 20	(10.2,20]	Under Surface	RAG12_inter
G99S	Others	Others	(5e-05,0.001]	Above 80	Above 30	Under Surface	RAG1
H375D	Others	Others	(1e-05,5e-05]	(20,50]	(10.2,20]	Under Surface	RAG1
H753Q	Others	Others	(1e-06,5e-06]	Below 20	(20,30]	On Surface	RAG1
I956T	CANCER|DM	Germline|Somatic	(1e-05,5e-05]	Below 20	(10.2,20]	Under Surface	RAG1
K136Q	DM	Germline	NA	Above 80	Above 30	On Surface	RAG1
K820R	BENIGN|CANCER|VUS	Germline|Somatic	(Above 0.001]	Above 80	(20,30]	On Surface	RAG1
K843E	Others	Others	(1e-05,5e-05]	(20,50]	(10.2,20]	On Surface	RAG1
K992E	DM	Germline	(5e-06,1e-05]	Below 20	Below 10.2	On Surface	RAG1
L1002	F Others	Others	(1e-06,5e-06]	Below 20	(10.2,20]	Under Surface	RAG1
L411P	DM|VUS	Germline	NA	Below 20	(10.2,20]	Under Surface	RAG1
L454Q	DM	Germline	NA	Below 20	(10.2,20]	Under Surface	RAG1
L506F	DM	Germline	NA	Below 20	Below 10.2	Under Surface	RAG1
L514R	DM	Germline	NA	(20,50]	(10.2,20]	Under Surface	RAG1
L526R	Others	Others	NA	Below 20	Above 30	Under Surface	RAG1
L721V	Others	Others	NA	Below 20	(10.2,20]	Under Surface	RAG1
L732P	DM	Germline	NA	Below 20	(20,30]	Under Surface	RAG1
M183R	Others	Others	NA	(20,50]	Above 30	Under Surface	RAG1
M324V	DM	Germline	NA	Above 80	Above 30	On Surface	RAG1
M355T	Others	Others	(5e-05,0.001]	Above 80	(10.2,20]	Under Surface	RAG1
M573K	Others	Others	NA	(20,50]	(20,30]	Under Surface	RAG1
M605I	Others	Others	NA	Below 20	Below 10.2	Under Surface	RAG1
N106K	Others	Others	(1e-05,5e-05]	Above 80	Above 30	On Surface	RAG1
N855S	DM	Germline	NA	Below 20	Below 10.2	On Surface	RAG1
P284L	VUS	Germline	NA	(20,50]	(20,30]	Under Surface	RAG1
P786L	DM	Germline	NA	Below 20	(10.2,20]	Under Surface	RAG12_inter
Q981P	DM	Germline	NA	Below 20	Below 10.2	On Surface	RAG1
R112H	DM	Germline	(1e-05,5e-05]	(20,50]	Above 30	Under Surface	RAG1
R112L	CANCER	Somatic	NA	(20,50]	Above 30	Under Surface	RAG1
R314W	DM	Germline	NA	(20,50]	(20,30]	On Surface	RAG1
R332G	Others	Others	(1e-05,5e-05]	(50,80]	(20,30]	On Surface	RAG1
R404Q	DM	Germline	(1e-05,5e-05]	Below 20	Below 10.2	On Surface	RAG1
R404W	DM	Germline	(1e-06,5e-06]	Below 20	Below 10.2	On Surface	RAG1
R410Q	DM	Germline	(5e-06,1e-05]	Below 20	Below 10.2	On Surface	RAG1
R410W	CANCER|DM	Germline|Somatic	(5e-06,1e-05]	Below 20	Below 10.2	On Surface	RAG1
R449K	BENIGN|DM	Germline	(Above 0.001]	Above 80	Below 10.2	On Surface	RAG1
R507G	Others	Others	NA	Below 20	Below 10.2	On Surface	RAG1
R507Q	Others	Others	(1e-05,5e-05]	Below 20	Below 10.2	On Surface	RAG1
R507W	DM	Germline	NA	Below 20	Below 10.2	On Surface	RAG1
R559K	Others	Others	NA	(20,50]	(10.2,20]	Under Surface	RAG1
R559S	DM	Germline	(1e-06,5e-06]	Below 20	(10.2,20]	Under Surface	RAG1
R561C	DM	Germline	(1e-05,5e-05]	Below 20	(10.2,20]	Away from Surface	RAG12_inter
R561H	CANCER|DM	Germline|Somatic	(1e-05,5e-05]	Below 20	(10.2,20]	Away from Surface	RAG12_inter
R624C	DM	Germline	(5e-06,1e-05]	Below 20	(10.2,20]	Away from Surface	RAG1
R624H	DM	Germline	(1e-05,5e-05]	Below 20	(10.2,20]	Away from Surface	RAG1
R699Q	DM	Germline	(1e-05,5e-05]	(20,50]	Above 30	Under Surface	RAG1
R699W	CANCER|DM	Germline|Somatic	(1e-05,5e-05]	Below 20	Above 30	Under Surface	RAG1
R716Q	CANCER|DM	Germline|Somatic	(1e-06,5e-06]	Below 20	(10.2,20]	Under Surface	RAG1
R716W	CANCER|DM	Germline|Somatic	(1e-05,5e-05]	Below 20	(10.2,20]	Under Surface	RAG1
R737H	CANCER|DM	Germline|Somatic	(1e-05,5e-05]	Below 20	Below 10.2	On Surface	RAG1
R759C	CANCER|DM	Germline|Somatic	(1e-06,5e-06]	Below 20	(20,30]	On Surface	RAG1
R764P	DM	Germline	NA	Below 20	(20,30]	On Surface	RAG12_inter
R778Q	CANCER|DM	Germline|Somatic	NA	Below 20	(10.2,20]	On Surface	RAG1
R778W	DM	Germline	(1e-06,5e-06]	Below 20	(10.2,20]	On Surface	RAG1
R829S	Others	Others	(1e-05,5e-05]	(20,50]	(10.2,20]	On Surface	RAG1
R841Q	DM	Germline	(5e-06,1e-05]	Below 20	(10.2,20]	On Surface	RAG1
R841W	CANCER|DM	Germline|Somatic	(1e-05,5e-05]	Below 20	(10.2,20]	On Surface	RAG1
R897Q	CANCER|DM	Germline|Somatic	(1e-06,5e-06]	Below 20	(10.2,20]	On Surface	RAG1
R973C	DM	Germline	(5e-06,1e-05]	Below 20	Below 10.2	On Surface	RAG1
R973H	CANCER|DM	Germline|Somatic	(1e-06,5e-06]	(20,50]	Below 10.2	On Surface	RAG1
R975Q	DM	Germline	(1e-05,5e-05]	(50,80]	Below 10.2	On Surface	RAG1
R975W	DM	Germline	(1e-05,5e-05]	(20,50]	Below 10.2	On Surface	RAG1
S401P	DM	Germline	NA	Below 20	Below 10.2	On Surface	RAG1
S480G	DM	Germline	(1e-06,5e-06]	(20,50]	Below 10.2	On Surface	RAG1
S601P	CANCER|DM	Germline|Somatic	NA	Below 20	(10.2,20]	Away from Surface	RAG1
S651P	Others	Others	(1e-06,5e-06]	Below 20	(10.2,20]	On Surface	RAG1
S966T	Others	Others	NA	(20,50]	Below 10.2	On Surface	RAG1
T403P	DM	Germline	NA	Below 20	Below 10.2	On Surface	RAG1
T708A	Others	Others	NA	(20,50]	(10.2,20]	Under Surface	RAG1
T731I	DM	Germline	NA	Below 20	(10.2,20]	Away from Surface	RAG1
V433M	DM	Germline	NA	Below 20	(10.2,20]	Under Surface	RAG1
V715E	Others	Others	NA	(20,50]	(10.2,20]	Under Surface	RAG1
V779M	DM	Germline	NA	Below 20	(10.2,20]	Under Surface	RAG1
V782D	Others	Others	NA	Below 20	(10.2,20]	Under Surface	RAG1
W204R	DM	Germline	NA	(50,80]	Above 30	Under Surface	RAG1
W522C	DM	Germline	(5e-05,0.001]	(20,50]	Above 30	On Surface	RAG1
W896R	DM	Germline	NA	Below 20	(10.2,20]	Under Surface	RAG1
Y562C	Others	Others	NA	Below 20	(20,30]	Away from Surface	RAG1
Y728H	DM	Germline	NA	(20,50]	(10.2,20]	Under Surface	RAG1
Y912C	DM	Germline	NA	Below 20	(20,30]	Under Surface	RAG1
