# Supplementary material for: RAG genomic variation causes autoimmune diseases through specific structure-based mechanisms of enzyme dysregulation
Source: iScience. 2023 Sep 27;26(10):108040. doi: 10.1016/j.isci.2023.108040 (PMC10579426; doi:10.1016/j.isci.2023.108040)
Supplement: Table S7. Predicted activity measures for all studied RAG1 genetic variations from IEI and population-based resources, related to Figure 5 and Figure 6 — (See file, Table_S7-RAG1_Predicted.xlsx) [file mmc7.xlsx]

## Sheet: S6B-RAG1_Predicted
Variants	Source	Database	Allele Freq	Predicted Activity Tier	Dist From DNA	Posi From Surface	Location in Complex
A1008D	CANCER	Somatic	NA	(20,50]	Below 10.2	On Surface	RAG1
A101G	Others	Others	(1e-06,5e-06]	(50,80]	Above 30	On Surface	RAG1
A101V	Others	Others	(1e-05,5e-05]	(20,50]	Above 30	On Surface	RAG1
A105V	CANCER	Somatic	(1e-05,5e-05]	Above 80	Above 30	On Surface	RAG1
A120V	Others	Others	(1e-06,5e-06]	(50,80]	Above 30	On Surface	RAG1
A148T	CANCER	Somatic	NA	(50,80]	Above 30	Under Surface	RAG1
A156V	BENIGN	Germline	NA	(50,80]	Above 30	On Surface	RAG1
A217D	Others	Others	(1e-05,5e-05]	(50,80]	Above 30	On Surface	RAG1
A217V	Others	Others	(1e-05,5e-05]	(50,80]	Above 30	On Surface	RAG1
A301D	CANCER	Somatic	NA	Above 80	(20,30]	On Surface	RAG1
A360G	Others	Others	(1e-06,5e-06]	Above 80	(10.2,20]	On Surface	RAG1
A360T	Others	Others	(1e-06,5e-06]	Above 80	(10.2,20]	On Surface	RAG1
A406S	CANCER	Somatic	NA	Below 20	Below 10.2	On Surface	RAG1
A422S	Others	Others	(5e-05,0.001]	Below 20	(10.2,20]	Under Surface	RAG1
A441T	CANCER	Somatic	NA	(50,80]	Below 10.2	Under Surface	RAG1
A468V	Others	Others	(1e-05,5e-05]	(20,50]	(10.2,20]	On Surface	RAG1
A493T	Others	Others	(1e-06,5e-06]	(20,50]	Below 10.2	Under Surface	RAG1
A505V	CANCER	Somatic	NA	(20,50]	Below 10.2	On Surface	RAG1
A509T	CANCER	Somatic	NA	(50,80]	(10.2,20]	Under Surface	RAG1
A569S	CANCER	Somatic	NA	(20,50]	(20,30]	Under Surface	RAG1
A622P	DM	Germline	NA	Below 20	Below 10.2	Under Surface	RAG1
A622T	Others	Others	(5e-05,0.001]	(20,50]	Below 10.2	Under Surface	RAG1
A635T	Others	Others	(1e-06,5e-06]	Above 80	Above 30	On Surface	RAG1
A684T	Others	Others	(1e-06,5e-06]	(50,80]	Above 30	On Surface	RAG1
A723V	CANCER	Somatic	NA	Below 20	Below 10.2	On Surface	RAG12_inter
A735V	Others	Others	(1e-05,5e-05]	Below 20	(10.2,20]	Under Surface	RAG1
A740G	Others	Others	(5e-06,1e-05]	Below 20	(10.2,20]	Under Surface	RAG1
A740S	CANCER	Somatic	NA	Below 20	(10.2,20]	Under Surface	RAG1
A804T	Others	Others	(1e-05,5e-05]	(20,50]	(10.2,20]	Under Surface	RAG1
A834S	VUS	Germline	(1e-06,5e-06]	Above 80	(10.2,20]	On Surface	RAG1
A857D	Others	Others	(1e-06,5e-06]	(20,50]	Below 10.2	Under Surface	RAG1
A857S	Others	Others	(1e-06,5e-06]	(20,50]	Below 10.2	Under Surface	RAG1
A868S	Others	Others	(1e-06,5e-06]	(20,50]	(20,30]	Under Surface	RAG1
A902D	Others	Others	NA	Below 20	(20,30]	On Surface	RAG1
A960T	Others	Others	(5e-06,1e-05]	(20,50]	Below 10.2	On Surface	RAG1
A960V	Others	Others	(1e-05,5e-05]	Below 20	Below 10.2	On Surface	RAG1
A979T	CANCER	Somatic	NA	Below 20	Below 10.2	On Surface	RAG1
A97V	Others	Others	(1e-06,5e-06]	(20,50]	Above 30	On Surface	RAG1
C179S	Others	Others	(1e-06,5e-06]	Below 20	Above 30	Under Surface	RAG1
C179Y	CANCER	Somatic	(1e-05,5e-05]	Below 20	Above 30	Under Surface	RAG1
C192Y	DM	Germline	(5e-05,0.001]	(50,80]	Above 30	On Surface	RAG1
C293Y	CANCER	Somatic	NA	(50,80]	(20,30]	Under Surface	RAG1
C313Y	CANCER|D	M Germline|Soma	tic NA	Below 20	(20,30]	Under Surface	RAG1
C320Y	Others	Others	(1e-06,5e-06]	Above 80	(20,30]	Under Surface	RAG1
C328R	CANCER	Somatic	NA	(20,50]	(20,30]	Under Surface	RAG1
C331G	Others	Others	(1e-06,5e-06]	(50,80]	(20,30]	On Surface	RAG1
C335F	Others	Others	(5e-06,1e-05]	(20,50]	(20,30]	Under Surface	RAG1
C358F	Others	Others	(1e-06,5e-06]	(50,80]	(10.2,20]	Under Surface	RAG1
C434F	CANCER	Somatic	NA	Below 20	(10.2,20]	Under Surface	RAG1
C659Y	Others	Others	(1e-06,5e-06]	Below 20	(10.2,20]	Away from Surface	RAG1
C730R	Others	Others	(1e-06,5e-06]	Below 20	(10.2,20]	Away from Surface	RAG1
C730Y	DM	Germline	NA	Below 20	(10.2,20]	Away from Surface	RAG1
C905S	Others	Others	(1e-06,5e-06]	Below 20	(20,30]	On Surface	RAG1
C984W	CANCER	Somatic	NA	(20,50]	Below 10.2	On Surface	RAG1
D121V	Others	Others	(1e-05,5e-05]	Above 80	Above 30	On Surface	RAG1
D153E	Others	Others	(1e-06,5e-06]	Above 80	Above 30	On Surface	RAG1
D153H	CANCER	Somatic	NA	(20,50]	Above 30	On Surface	RAG1
D162A	Others	Others	(5e-06,1e-05]	Below 20	Above 30	On Surface	RAG1
D162E	Others	Others	(5e-05,0.001]	(20,50]	Above 30	On Surface	RAG1
D162N	Others	Others	(1e-06,5e-06]	(20,50]	Above 30	On Surface	RAG1
D212N	Others	Others	(1e-06,5e-06]	Above 80	Above 30	On Surface	RAG1
D212Y	CANCER	Somatic	NA	(50,80]	Above 30	On Surface	RAG1
D282H	Others	Others	(5e-06,1e-05]	(50,80]	(10.2,20]	On Surface	RAG1
D302E	BENIGN	Germline	(Above 0.001]	Above 80	(10.2,20]	On Surface	RAG1
D339V	CANCER	Somatic	NA	Below 20	(10.2,20]	On Surface	RAG1
D452N	CANCER	Somatic	NA	(20,50]	(10.2,20]	On Surface	RAG1
D550N	DM	Germline	NA	Below 20	(20,30]	Under Surface	RAG12_inter
D554N	CANCER	Somatic	NA	(20,50]	(10.2,20]	On Surface	RAG1
D563Y	CANCER	Somatic	NA	Below 20	(20,30]	Away from Surface	RAG1
D576V	Others	Others	(1e-05,5e-05]	Below 20	(20,30]	On Surface	RAG1
D585G	CANCER	Somatic	NA	Above 80	(20,30]	On Surface	RAG1
D585V	Others	Others	(1e-06,5e-06]	Above 80	(20,30]	On Surface	RAG1
D587N	Others	Others	(1e-06,5e-06]	(20,50]	(20,30]	On Surface	RAG1
D603H	CANCER	Somatic	NA	Below 20	Below 10.2	Away from Surface	RAG1
D607E	Others	Others	(1e-05,5e-05]	(20,50]	Below 10.2	On Surface	RAG1
D664E	Others	Others	(5e-06,1e-05]	(20,50]	(10.2,20]	On Surface	RAG1
D777N	Others	Others	(1e-06,5e-06]	Below 20	(10.2,20]	On Surface	RAG1
D795G	DM	Germline	NA	Below 20	(10.2,20]	Under Surface	RAG1
D867N	CANCER	Somatic	NA	(50,80]	(20,30]	On Surface	RAG1
D887N	BENIGN	Germline	(Above 0.001]	(20,50]	(20,30]	On Surface	RAG1
D93H	CANCER	Somatic	NA	(50,80]	Above 30	On Surface	RAG1
D93N	Others	Others	(1e-05,5e-05]	Above 80	Above 30	On Surface	RAG1
D953Y	Others	Others	(1e-05,5e-05]	Below 20	(20,30]	On Surface	RAG1
E122D	CANCER	Somatic	NA	(20,50]	Above 30	On Surface	RAG1
E122G	Others	Others	(1e-06,5e-06]	Above 80	Above 30	On Surface	RAG1
E122Q	Others	Others	(1e-06,5e-06]	Above 80	Above 30	On Surface	RAG1
E145K	Others	Others	(1e-05,5e-05]	(50,80]	Above 30	On Surface	RAG1
E174D	Others	Others	(5e-06,1e-05]	(20,50]	Above 30	On Surface	RAG1
E203Q	Others	Others	(1e-06,5e-06]	Above 80	Above 30	On Surface	RAG1
E285Q	Others	Others	(1e-06,5e-06]	Above 80	(20,30]	On Surface	RAG1
E305D	Others	Others	(5e-06,1e-05]	Above 80	(10.2,20]	Under Surface	RAG1
E365K	Others	Others	(1e-06,5e-06]	Above 80	(10.2,20]	Under Surface	RAG1
E366G	Others	Others	(1e-06,5e-06]	(20,50]	(10.2,20]	On Surface	RAG1
E366V	Others	Others	(1e-06,5e-06]	(20,50]	(10.2,20]	On Surface	RAG1
E370K	Others	Others	(5e-06,1e-05]	(50,80]	(10.2,20]	On Surface	RAG1
E453D	Others	Others	(1e-06,5e-06]	(20,50]	(10.2,20]	Under Surface	RAG1
E455K	DM	Germline	NA	Below 20	(10.2,20]	On Surface	RAG1
E510K	Others	Others	(1e-06,5e-06]	(20,50]	Below 10.2	On Surface	RAG1
E575K	CANCER	Somatic	NA	Below 20	(20,30]	On Surface	RAG1
E610Q	Others	Others	(5e-06,1e-05]	Below 20	Below 10.2	On Surface	RAG1
E669G	DM	Germline	NA	Below 20	(10.2,20]	Under Surface	RAG12_inter
E683V	Others	Others	(1e-06,5e-06]	(20,50]	(20,30]	On Surface	RAG1
E719K	CANCER	Somatic	NA	(20,50]	(10.2,20]	Under Surface	RAG1
E722D	CANCER	Somatic	NA	(50,80]	Below 10.2	On Surface	RAG12_inter
E739Q	Others	Others	(5e-06,1e-05]	Below 20	(10.2,20]	On Surface	RAG1
E755D	Others	Others	(1e-06,5e-06]	(20,50]	(20,30]	On Surface	RAG1
E773G	Others	Others	(1e-06,5e-06]	(20,50]	(10.2,20]	On Surface	RAG12_inter
E774K	Others	Others	(5e-06,1e-05]	Below 20	(10.2,20]	On Surface	RAG12_inter
E789K	Others	Others	(1e-06,5e-06]	Below 20	(20,30]	On Surface	RAG1
E806G	CANCER	Somatic	NA	Below 20	(10.2,20]	On Surface	RAG1
E814D	DM	Germline	(5e-06,1e-05]	(20,50]	(10.2,20]	Under Surface	RAG1
E827D	Others	Others	NA	(50,80]	(10.2,20]	On Surface	RAG1
E827Q	CANCER	Somatic	NA	Below 20	(10.2,20]	On Surface	RAG1
E871K	Others	Others	(1e-06,5e-06]	Below 20	(20,30]	On Surface	RAG1
E876K	CANCER|V	US Germline|Soma	tic (5e-05,0.001]	Above 80	Above 30	On Surface	RAG1
E880D	Others	Others	NA	Above 80	(20,30]	On Surface	RAG1
E880K	BENIGN	Germline	(Above 0.001]	(50,80]	(20,30]	On Surface	RAG1
E904K	CANCER	Somatic	NA	Below 20	(20,30]	On Surface	RAG1
E907D	Others	Others	(5e-06,1e-05]	Above 80	(20,30]	On Surface	RAG1
E921A	Others	Others	(1e-06,5e-06]	(20,50]	(20,30]	On Surface	RAG1
E921K	Others	Others	(1e-06,5e-06]	Below 20	(20,30]	On Surface	RAG1
E948D	Others	Others	(1e-05,5e-05]	(20,50]	(20,30]	On Surface	RAG1
E95A	Others	Others	(1e-06,5e-06]	Above 80	Above 30	On Surface	RAG1
E95G	Others	Others	(1e-05,5e-05]	Above 80	Above 30	On Surface	RAG1
E95K	CANCER	Somatic	(1e-05,5e-05]	(50,80]	Above 30	On Surface	RAG1
E962D	Others	Others	(5e-06,1e-05]	(50,80]	Below 10.2	Under Surface	RAG1
E965V	CANCER	Somatic	NA	Below 20	Below 10.2	On Surface	RAG1
F118S	Others	Others	(1e-06,5e-06]	Above 80	Above 30	Under Surface	RAG1
F175L	CANCER	Somatic	NA	Below 20	Above 30	Under Surface	RAG1
F187I	Others	Others	(1e-06,5e-06]	(20,50]	Above 30	Under Surface	RAG1
F347L	Others	Others	(1e-06,5e-06]	(50,80]	Below 10.2	Under Surface	RAG1
F478L	Others	Others	(1e-06,5e-06]	(20,50]	Below 10.2	On Surface	RAG1
F520L	Others	Others	(1e-05,5e-05]	(50,80]	(20,30]	On Surface	RAG1
F520S	Others	Others	(1e-06,5e-06]	(50,80]	(20,30]	On Surface	RAG1
F560L	CANCER	Somatic	NA	Below 20	(10.2,20]	Under Surface	RAG1
F625I	Others	Others	(1e-05,5e-05]	(20,50]	(10.2,20]	Away from Surface	RAG1
F625L	VUS	Germline	NA	(20,50]	(10.2,20]	Away from Surface	RAG1
F746C	Others	Others	(1e-05,5e-05]	(20,50]	(20,30]	On Surface	RAG1
F746L	CANCER	Somatic	NA	Above 80	(20,30]	On Surface	RAG1
F914L	Others	Others	NA	Below 20	Above 30	On Surface	RAG1
F914S	Others	Others	(1e-06,5e-06]	(20,50]	Above 30	On Surface	RAG1
F939L	Others	Others	(1e-06,5e-06]	Above 80	(10.2,20]	Under Surface	RAG1
G115E	CANCER	Somatic	NA	(20,50]	Above 30	Under Surface	RAG1
G139D	CANCER	Somatic	NA	(50,80]	Above 30	On Surface	RAG1
G139V	Others	Others	(5e-06,1e-05]	Above 80	Above 30	On Surface	RAG1
G496W	CANCER	Somatic	NA	Below 20	(10.2,20]	On Surface	RAG1
G516R	CANCER	Somatic	NA	(20,50]	(10.2,20]	Under Surface	RAG1
G540E	Others	Others	(1e-06,5e-06]	Below 20	(10.2,20]	Under Surface	RAG12_inter
G580A	Others	Others	(1e-06,5e-06]	Below 20	(20,30]	Under Surface	RAG1
G580D	Others	Others	(5e-06,1e-05]	Below 20	(20,30]	Under Surface	RAG1
G695E	CANCER	Somatic	NA	Below 20	(20,30]	On Surface	RAG1
G696C	CANCER	Somatic	NA	Below 20	(20,30]	On Surface	RAG1
G707D	CANCER|D	M Germline|Soma	tic NA	Below 20	(10.2,20]	Under Surface	RAG1
G709C	CANCER	Somatic	NA	Below 20	(10.2,20]	Away from Surface	RAG1
G709D	CANCER|D	M Germline|Soma	tic NA	Below 20	(10.2,20]	Away from Surface	RAG1
G816E	Others	Others	(1e-05,5e-05]	Below 20	(10.2,20]	Under Surface	RAG1
G854D	Others	Others	(5e-06,1e-05]	(20,50]	Below 10.2	On Surface	RAG1
G933V	Others	Others	(1e-06,5e-06]	Below 20	Below 10.2	Under Surface	RAG1
G954C	CANCER	Somatic	NA	Below 20	(20,30]	Under Surface	RAG1
G963E	CANCER	Somatic	(1e-06,5e-06]	Below 20	Below 10.2	On Surface	RAG1
G967S	CANCER	Somatic	NA	(20,50]	Below 10.2	Under Surface	RAG1
G99D	Others	Others	(1e-06,5e-06]	Above 80	Above 30	Under Surface	RAG1
H1009Y	Others	Others	(1e-05,5e-05]	(20,50]	Below 10.2	On Surface	RAG1
H103R	Others	Others	(1e-05,5e-05]	Below 20	Above 30	Under Surface	RAG1
H103Y	DM	Germline	NA	(20,50]	Above 30	Under Surface	RAG1
H130R	Others	Others	(1e-06,5e-06]	(20,50]	Above 30	On Surface	RAG1
H130Y	Others	Others	(5e-06,1e-05]	(20,50]	Above 30	On Surface	RAG1
H171Y	Others	Others	(5e-06,1e-05]	Below 20	Above 30	On Surface	RAG1
H184Q	CANCER	Somatic	NA	Above 80	Above 30	On Surface	RAG1
H205Q	Others	Others	(1e-06,5e-06]	(50,80]	Above 30	On Surface	RAG1
H207N	Others	Others	(1e-06,5e-06]	(20,50]	Above 30	On Surface	RAG1
H207Q	Others	Others	(1e-06,5e-06]	(50,80]	Above 30	On Surface	RAG1
H273R	Others	Others	(1e-05,5e-05]	(20,50]	(20,30]	Under Surface	RAG1
H286Y	Others	Others	(1e-06,5e-06]	Above 80	(20,30]	On Surface	RAG1
H298R	Others	Others	(1e-06,5e-06]	(20,50]	(20,30]	On Surface	RAG1
H298Y	Others	Others	(1e-06,5e-06]	(20,50]	(20,30]	On Surface	RAG1
H310Q	Others	Others	(1e-06,5e-06]	(20,50]	(10.2,20]	Under Surface	RAG1
H310Y	CANCER	Somatic	NA	(50,80]	(10.2,20]	Under Surface	RAG1
H374L	Others	Others	(1e-06,5e-06]	(50,80]	(10.2,20]	On Surface	RAG1
H374Q	CANCER	Somatic	NA	(50,80]	(10.2,20]	On Surface	RAG1
H485Y	Others	Others	(1e-05,5e-05]	Below 20	Below 10.2	On Surface	RAG1
H504P	CANCER	Somatic	NA	(20,50]	Below 10.2	On Surface	RAG1
H636R	Others	Others	(1e-05,5e-05]	(20,50]	Above 30	On Surface	RAG1
H668N	CANCER	Somatic	NA	(20,50]	(10.2,20]	On Surface	RAG12_inter
H668Y	Others	Others	(1e-06,5e-06]	Below 20	(10.2,20]	On Surface	RAG12_inter
H747Q	Others	Others	(1e-05,5e-05]	(20,50]	(20,30]	On Surface	RAG1
H753L	DM	Germline	(1e-06,5e-06]	Below 20	(20,30]	On Surface	RAG1
H753R	DM	Germline	(5e-06,1e-05]	(20,50]	(20,30]	On Surface	RAG1
H798Y	CANCER	Somatic	NA	Below 20	Below 10.2	On Surface	RAG1
H839L	Others	Others	(1e-05,5e-05]	Below 20	(10.2,20]	Under Surface	RAG1
H839Y	Others	Others	NA	Below 20	(10.2,20]	Under Surface	RAG1
H92Q	Others	Others	(1e-05,5e-05]	(20,50]	Above 30	On Surface	RAG1
H92Y	CANCER	Somatic	NA	Below 20	Above 30	On Surface	RAG1
H993Q	Others	Others	(1e-06,5e-06]	(20,50]	Below 10.2	Under Surface	RAG1
H993R	CANCER	Somatic	(1e-06,5e-06]	Below 20	Below 10.2	Under Surface	RAG1
H994R	DM	Germline	(5e-06,1e-05]	(20,50]	(10.2,20]	Under Surface	RAG1
I170T	Others	Others	(1e-06,5e-06]	(20,50]	Above 30	On Surface	RAG1
I182N	CANCER	Somatic	NA	(50,80]	Above 30	Under Surface	RAG1
I272K	Others	Others	(1e-05,5e-05]	Above 80	(20,30]	On Surface	RAG1
I272V	Others	Others	(1e-05,5e-05]	Above 80	(20,30]	On Surface	RAG1
I291V	Others	Others	(1e-06,5e-06]	Above 80	(10.2,20]	Under Surface	RAG1
I457M	Others	Others	(1e-06,5e-06]	Above 80	(10.2,20]	On Surface	RAG1
I457T	Others	Others	(1e-06,5e-06]	(50,80]	(10.2,20]	On Surface	RAG1
I494V	Others	Others	(5e-06,1e-05]	Above 80	(10.2,20]	On Surface	RAG1
I499T	Others	Others	(1e-06,5e-06]	(20,50]	(10.2,20]	Under Surface	RAG1
I556T	Others	Others	(1e-05,5e-05]	(20,50]	(10.2,20]	On Surface	RAG1
I629V	Others	Others	(1e-06,5e-06]	Above 80	(20,30]	Under Surface	RAG1
I634M	CANCER	Somatic	NA	(20,50]	Above 30	Under Surface	RAG1
I634V	Others	Others	NA	Above 80	Above 30	Under Surface	RAG1
I674L	Others	Others	(1e-06,5e-06]	(20,50]	(20,30]	Away from Surface	RAG12_inter
I679V	Others	Others	(1e-05,5e-05]	Above 80	(20,30]	Under Surface	RAG1
I704V	VUS	Germline	NA	Above 80	(20,30]	On Surface	RAG1
I729L	Others	Others	(1e-06,5e-06]	(50,80]	(10.2,20]	Under Surface	RAG1
I729V	Others	Others	(1e-06,5e-06]	Above 80	(10.2,20]	Under Surface	RAG1
I749V	Others	Others	(1e-05,5e-05]	(50,80]	(20,30]	On Surface	RAG1
I788F	Others	Others	(1e-05,5e-05]	(20,50]	(20,30]	Under Surface	RAG1
I788V	Others	Others	(1e-06,5e-06]	(50,80]	(20,30]	Under Surface	RAG1
I794T	DM	Germline	NA	Below 20	(10.2,20]	Away from Surface	RAG1
I801V	Others	Others	(1e-06,5e-06]	(20,50]	Below 10.2	On Surface	RAG1
I810V	Others	Others	(5e-05,0.001]	(50,80]	(10.2,20]	Under Surface	RAG1
I815L	Others	Others	(1e-06,5e-06]	(20,50]	(10.2,20]	Under Surface	RAG1
I815M	Others	Others	(1e-05,5e-05]	Below 20	(10.2,20]	Under Surface	RAG1
I815T	Others	Others	(1e-06,5e-06]	(20,50]	(10.2,20]	Under Surface	RAG1
I849T	Others	Others	(1e-06,5e-06]	(50,80]	Below 10.2	On Surface	RAG1
I935M	CANCER	Somatic	NA	(20,50]	(10.2,20]	Under Surface	RAG1
K144E	Others	Others	(1e-06,5e-06]	(20,50]	Above 30	On Surface	RAG1
K144N	Others	Others	(1e-05,5e-05]	(50,80]	Above 30	On Surface	RAG1
K144R	Others	Others	(1e-06,5e-06]	Above 80	Above 30	On Surface	RAG1
K157N	Others	Others	(1e-05,5e-05]	(50,80]	Above 30	On Surface	RAG1
K157R	Others	Others	(1e-05,5e-05]	Above 80	Above 30	On Surface	RAG1
K186T	Others	Others	(1e-06,5e-06]	(50,80]	Above 30	On Surface	RAG1
K277R	VUS	Germline	(1e-05,5e-05]	Above 80	(20,30]	On Surface	RAG1
K289T	CANCER	Somatic	NA	Above 80	(20,30]	On Surface	RAG1
K380E	Others	Others	(1e-06,5e-06]	Above 80	Below 10.2	On Surface	RAG1
K419R	Others	Others	(1e-05,5e-05]	(20,50]	(10.2,20]	On Surface	RAG1
K511N	Others	Others	(1e-06,5e-06]	(20,50]	Below 10.2	On Surface	RAG1
K558N	Others	Others	(5e-05,0.001]	Below 20	(10.2,20]	Under Surface	RAG1
K558Q	CANCER	Somatic	NA	Below 20	(10.2,20]	Under Surface	RAG1
K611T	Others	Others	(1e-06,5e-06]	Below 20	Below 10.2	On Surface	RAG1
K621N	CANCER	Somatic	NA	(20,50]	Below 10.2	On Surface	RAG1
K642Q	Others	Others	(1e-05,5e-05]	Above 80	Above 30	On Surface	RAG1
K702N	CANCER	Somatic	NA	(50,80]	Above 30	On Surface	RAG1
K702R	CANCER	Somatic	NA	Above 80	Above 30	On Surface	RAG1
K780N	CANCER	Somatic	NA	Below 20	(10.2,20]	On Surface	RAG1
K809R	VUS	Germline	(1e-05,5e-05]	(50,80]	(10.2,20]	On Surface	RAG1
K820E	Others	Others	(1e-06,5e-06]	(50,80]	(20,30]	On Surface	RAG1
K826N	Others	Others	NA	Above 80	(10.2,20]	On Surface	RAG1
K830T	Others	Others	(1e-05,5e-05]	(50,80]	(10.2,20]	On Surface	RAG1
K842E	Others	Others	(5e-06,1e-05]	(20,50]	(10.2,20]	On Surface	RAG1
K843M	Others	Others	(1e-05,5e-05]	(50,80]	(10.2,20]	On Surface	RAG1
K847E	DM	Germline	NA	Below 20	Below 10.2	On Surface	RAG1
K863R	Others	Others	(1e-06,5e-06]	Above 80	(10.2,20]	On Surface	RAG1
K863T	Others	Others	(1e-06,5e-06]	Above 80	(10.2,20]	On Surface	RAG1
K926T	CANCER	Somatic	(1e-05,5e-05]	Above 80	(20,30]	On Surface	RAG1
K934E	Others	Others	(1e-06,5e-06]	Below 20	Below 10.2	On Surface	RAG1
K969T	CANCER	Somatic	NA	Below 20	Below 10.2	On Surface	RAG1
K992R	DM	Germline	NA	Below 20	Below 10.2	On Surface	RAG1
L107F	Others	Others	(1e-05,5e-05]	Below 20	Above 30	Under Surface	RAG1
L107V	Others	Others	(1e-05,5e-05]	(20,50]	Above 30	Under Surface	RAG1
L140F	CANCER	Somatic	NA	(50,80]	Above 30	On Surface	RAG1
L278F	Others	Others	(5e-06,1e-05]	Above 80	(20,30]	On Surface	RAG1
L354M	VUS	Germline	(1e-05,5e-05]	(20,50]	(10.2,20]	Under Surface	RAG1
L354R	CANCER	Somatic	NA	Below 20	(10.2,20]	Under Surface	RAG1
L369F	Others	Others	(1e-05,5e-05]	Above 80	(20,30]	On Surface	RAG1
L402P	CANCER	Somatic	NA	Below 20	Below 10.2	On Surface	RAG1
L513F	CANCER	Somatic	(1e-06,5e-06]	(20,50]	(10.2,20]	Under Surface	RAG1
L544I	Others	Others	(1e-05,5e-05]	(50,80]	(20,30]	On Surface	RAG12_inter
L566F	Others	Others	(1e-06,5e-06]	Below 20	(20,30]	Away from Surface	RAG1
L586F	Others	Others	(5e-06,1e-05]	(20,50]	(20,30]	On Surface	RAG1
L658V	CANCER	Somatic	NA	Below 20	(10.2,20]	Away from Surface	RAG1
L662Q	CANCER	Somatic	NA	(20,50]	(10.2,20]	On Surface	RAG1
L690S	Others	Others	(1e-06,5e-06]	Below 20	Above 30	Under Surface	RAG1
L692F	CANCER	Somatic	NA	(20,50]	(20,30]	Under Surface	RAG1
L692P	DM	Germline	NA	Below 20	(20,30]	Under Surface	RAG1
L698F	Others	Others	(1e-06,5e-06]	(50,80]	(20,30]	On Surface	RAG1
L732F	DM	Germline	NA	(20,50]	(20,30]	Under Surface	RAG1
L757V	Others	Others	(1e-06,5e-06]	(20,50]	(20,30]	On Surface	RAG1
L775R	Others	Others	(1e-06,5e-06]	Below 20	(10.2,20]	Under Surface	RAG12_inter
L885P	Others	Others	(1e-06,5e-06]	Below 20	(20,30]	Under Surface	RAG1
L885R	DM	Germline	NA	Below 20	(20,30]	Under Surface	RAG1
L888F	Others	Others	(1e-05,5e-05]	(20,50]	(20,30]	Under Surface	RAG1
L888P	Others	Others	(1e-06,5e-06]	Below 20	(20,30]	Under Surface	RAG1
L909P	Others	Others	(1e-05,5e-05]	Below 20	(20,30]	On Surface	RAG1
M183I	Others	Others	(1e-05,5e-05]	(50,80]	Above 30	Under Surface	RAG1
M202T	Others	Others	(1e-06,5e-06]	Above 80	Above 30	On Surface	RAG1
M571I	Others	Others	(1e-06,5e-06]	(50,80]	(20,30]	On Surface	RAG1
M573I	Others	Others	(1e-06,5e-06]	Above 80	(20,30]	Under Surface	RAG1
M573T	CANCER	Somatic	NA	(20,50]	(20,30]	Under Surface	RAG1
M581I	Others	Somatic	NA	Above 80	(20,30]	Under Surface	RAG1
M581T	Others	Others	(5e-06,1e-05]	(50,80]	(20,30]	Under Surface	RAG1
M605T	CANCER	Somatic	NA	(20,50]	Below 10.2	Under Surface	RAG1
M630T	DM	Germline	NA	Below 20	(20,30]	On Surface	RAG1
M661I	CANCER	Somatic	NA	Below 20	(10.2,20]	Under Surface	RAG1
M691V	Others	Others	(1e-05,5e-05]	(50,80]	Above 30	Under Surface	RAG1
M844I	Others	Others	(5e-06,1e-05]	(20,50]	(10.2,20]	On Surface	RAG1
M844T	Others	Others	(1e-06,5e-06]	(20,50]	(10.2,20]	On Surface	RAG1
M850R	Others	Others	(1e-06,5e-06]	Below 20	Below 10.2	On Surface	RAG1
M852L	Others	Others	(5e-05,0.001]	Below 20	Below 10.2	On Surface	RAG1
M861I	Others	Others	(1e-05,5e-05]	(20,50]	(10.2,20]	Under Surface	RAG1
M886T	Others	Others	(5e-06,1e-05]	Below 20	(20,30]	Under Surface	RAG1
M892I	CANCER	Somatic	NA	Below 20	(20,30]	Under Surface	RAG1
M977I	CANCER	Somatic	NA	(20,50]	Below 10.2	On Surface	RAG1
M987T	Others	Others	(1e-06,5e-06]	(20,50]	(10.2,20]	Under Surface	RAG1
N1007K	Others	Others	(5e-06,1e-05]	(50,80]	Below 10.2	On Surface	RAG1
N1007S	Others	Others	(5e-06,1e-05]	(50,80]	Below 10.2	On Surface	RAG1
N106S	Others	Others	(1e-06,5e-06]	Above 80	Above 30	On Surface	RAG1
N124D	Others	Others	(1e-06,5e-06]	(50,80]	Above 30	On Surface	RAG1
N124K	Others	Others	(1e-06,5e-06]	Above 80	Above 30	On Surface	RAG1
N199D	Others	Others	(1e-06,5e-06]	(50,80]	Above 30	On Surface	RAG1
N215D	Others	Others	(1e-06,5e-06]	Above 80	Above 30	On Surface	RAG1
N268S	Others	Others	(1e-05,5e-05]	Above 80	Above 30	On Surface	RAG1
N364D	Others	Others	(1e-06,5e-06]	Above 80	Below 10.2	On Surface	RAG1
N364S	Others	Others	(5e-05,0.001]	Above 80	Below 10.2	On Surface	RAG1
N446I	Others	Others	(1e-06,5e-06]	Below 20	Below 10.2	On Surface	RAG1
N446S	Others	Others	(1e-05,5e-05]	(20,50]	Below 10.2	On Surface	RAG1
N446Y	Others	Others	(1e-05,5e-05]	Below 20	Below 10.2	On Surface	RAG1
N650K	DM	Germline	NA	(50,80]	(10.2,20]	On Surface	RAG1
N650T	CANCER	Somatic	NA	Below 20	(10.2,20]	On Surface	RAG1
N766K	CANCER	Somatic	NA	(50,80]	(20,30]	Under Surface	RAG12_inter
N821S	CANCER	Somatic	NA	(20,50]	(10.2,20]	On Surface	RAG1
N823S	Others	Others	(5e-06,1e-05]	(50,80]	(10.2,20]	On Surface	RAG1
N823T	Others	Others	(1e-05,5e-05]	(20,50]	(10.2,20]	On Surface	RAG1
N855I	DM	Germline	NA	Below 20	Below 10.2	On Surface	RAG1
N937H	Others	Others	(1e-06,5e-06]	Below 20	(10.2,20]	On Surface	RAG1
N94Y	CANCER	Somatic	NA	(20,50]	Above 30	On Surface	RAG1
N968K	DM	Germline	(1e-06,5e-06]	(50,80]	Below 10.2	On Surface	RAG1
P128A	CANCER	Somatic	NA	Above 80	Above 30	On Surface	RAG1
P128S	VUS	Germline	NA	(50,80]	Above 30	On Surface	RAG1
P132H	CANCER	Somatic	NA	(50,80]	Above 30	On Surface	RAG1
P132S	CANCER	Somatic	(1e-05,5e-05]	Above 80	Above 30	On Surface	RAG1
P152L	CANCER	Somatic	(1e-06,5e-06]	(20,50]	Above 30	Under Surface	RAG1
P172S	CANCER	Somatic	NA	(20,50]	Above 30	Under Surface	RAG1
P191S	CANCER	Somatic	NA	Above 80	Above 30	On Surface	RAG1
P197L	CANCER	Somatic	(1e-05,5e-05]	(50,80]	Above 30	On Surface	RAG1
P197Q	Others	Others	(1e-06,5e-06]	(50,80]	Above 30	On Surface	RAG1
P206S	Others	Others	(1e-06,5e-06]	Above 80	Above 30	On Surface	RAG1
P209L	Others	Others	(1e-06,5e-06]	Above 80	Above 30	On Surface	RAG1
P284Q	CANCER	Somatic	NA	Below 20	(20,30]	Under Surface	RAG1
P284S	Others	Others	(5e-05,0.001]	(20,50]	(20,30]	Under Surface	RAG1
P303H	Others	Others	(1e-06,5e-06]	Below 20	(10.2,20]	Under Surface	RAG1
P329S	CANCER	Somatic	NA	Below 20	(20,30]	On Surface	RAG1
P334S	CANCER	Somatic	NA	Above 80	(20,30]	On Surface	RAG1
P359L	CANCER	Somatic	(1e-05,5e-05]	(20,50]	(10.2,20]	On Surface	RAG1
P467L	Others	Others	(1e-06,5e-06]	(20,50]	(10.2,20]	Under Surface	RAG1
P502S	CANCER	Somatic	NA	(20,50]	Below 10.2	Under Surface	RAG1
P515L	CANCER	Somatic	(5e-06,1e-05]	(20,50]	(10.2,20]	Under Surface	RAG1
P524A	Others	Others	(5e-05,0.001]	(20,50]	Above 30	On Surface	RAG1
P524S	CANCER	Somatic	(1e-06,5e-06]	Below 20	Above 30	On Surface	RAG1
P525L	CANCER	Somatic	NA	(20,50]	Above 30	On Surface	RAG1
P525S	Others	Others	(Above 0.001]	(50,80]	Above 30	On Surface	RAG1
P552A	Others	Others	(5e-06,1e-05]	(20,50]	(10.2,20]	On Surface	RAG12_inter
P552S	CANCER	Somatic	NA	(20,50]	(10.2,20]	On Surface	RAG12_inter
P593S	Others	Others	(1e-05,5e-05]	(50,80]	Above 30	On Surface	RAG1
P649L	CANCER	Somatic	NA	(20,50]	(10.2,20]	On Surface	RAG1
P677A	Others	Others	(5e-06,1e-05]	(20,50]	(20,30]	Away from Surface	RAG12_inter
P677L	CANCER	Somatic	NA	Below 20	(20,30]	Away from Surface	RAG12_inter
P677T	Others	Others	(1e-05,5e-05]	(20,50]	(20,30]	Away from Surface	RAG12_inter
P767R	Others	Others	(1e-06,5e-06]	Below 20	(20,30]	On Surface	RAG12_inter
P792L	CANCER	Somatic	NA	Below 20	(10.2,20]	Under Surface	RAG1
P822R	Others	Others	(1e-05,5e-05]	(50,80]	(10.2,20]	On Surface	RAG1
P822S	CANCER	Somatic	NA	(50,80]	(10.2,20]	On Surface	RAG1
P848A	Others	Others	(1e-06,5e-06]	Below 20	Below 10.2	Under Surface	RAG1
P874L	CANCER	Somatic	NA	Above 80	(20,30]	On Surface	RAG1
P894Q	Others	Others	(1e-06,5e-06]	(20,50]	(10.2,20]	On Surface	RAG1
Q294H	Others	Others	(5e-06,1e-05]	Above 80	(20,30]	On Surface	RAG1
Q294R	Others	Others	(1e-06,5e-06]	Above 80	(20,30]	On Surface	RAG1
Q498H	CANCER	Somatic	NA	Below 20	Below 10.2	On Surface	RAG1
Q501E	Others	Others	(1e-06,5e-06]	Below 20	Below 10.2	On Surface	RAG1
Q523K	Others	Others	(1e-06,5e-06]	Above 80	Above 30	On Surface	RAG1
Q981H	CANCER	Somatic	NA	(20,50]	Below 10.2	On Surface	RAG1
R108G	Others	Others	(1e-06,5e-06]	(50,80]	Above 30	On Surface	RAG1
R108Q	CANCER	Somatic	(5e-06,1e-05]	Above 80	Above 30	On Surface	RAG1
R112C	CANCER	Somatic	(1e-05,5e-05]	(50,80]	Above 30	Under Surface	RAG1
R125G	Others	Others	(1e-05,5e-05]	(50,80]	Above 30	On Surface	RAG1
R126S	Others	Others	(1e-06,5e-06]	Above 80	Above 30	On Surface	RAG1
R142Q	CANCER|D	M Germline|Soma	tic (5e-05,0.001]	(50,80]	Above 30	On Surface	RAG1
R160Q	Others	Others	(5e-06,1e-05]	Above 80	Above 30	On Surface	RAG1
R160W	CANCER	Somatic	(1e-05,5e-05]	(50,80]	Above 30	On Surface	RAG1
R218C	Others	Others	(1e-05,5e-05]	(50,80]	Above 30	On Surface	RAG1
R218H	VUS	Germline	(5e-05,0.001]	Above 80	Above 30	On Surface	RAG1
R219Q	CANCER	Somatic	(1e-05,5e-05]	Above 80	Above 30	On Surface	RAG1
R219W	CANCER	Somatic	(1e-05,5e-05]	(50,80]	Above 30	On Surface	RAG1
R332Q	CANCER	Somatic	(1e-05,5e-05]	(50,80]	(20,30]	On Surface	RAG1
R405I	DM	Germline	NA	(20,50]	Below 10.2	On Surface	RAG1
R412G	Others	Others	(1e-06,5e-06]	Below 20	(10.2,20]	On Surface	RAG1
R443K	DM	Germline	(1e-06,5e-06]	(20,50]	Below 10.2	On Surface	RAG1
R449S	DM	Germline	NA	Below 20	Below 10.2	On Surface	RAG1
R489S	Others	Others	(1e-06,5e-06]	(20,50]	Below 10.2	On Surface	RAG1
R497K	CANCER	Somatic	NA	(50,80]	(10.2,20]	On Surface	RAG1
R561S	CANCER	Somatic	NA	Below 20	(10.2,20]	Away from Surface	RAG12_inter
R582K	CANCER	Somatic	(1e-06,5e-06]	Above 80	(20,30]	On Surface	RAG1
R682K	Others	Others	(1e-06,5e-06]	(20,50]	(20,30]	Under Surface	RAG1
R737C	DM	Germline	(5e-06,1e-05]	Below 20	Below 10.2	On Surface	RAG1
R759H	CANCER	Somatic	(1e-06,5e-06]	Below 20	(20,30]	On Surface	RAG1
R764C	CANCER|D	M Germline|Soma	tic (5e-06,1e-05]	(20,50]	(20,30]	On Surface	RAG12_inter
R764H	CANCER|D	M Germline|Soma	tic (1e-05,5e-05]	(20,50]	(20,30]	On Surface	RAG12_inter
R776L	CANCER	Somatic	NA	Below 20	(10.2,20]	On Surface	RAG12_inter
R776Q	DM	Germline	(1e-06,5e-06]	Below 20	(10.2,20]	On Surface	RAG12_inter
R776W	CANCER|D	M Germline|Soma	tic (1e-06,5e-06]	Below 20	(10.2,20]	On Surface	RAG12_inter
R778G	DM	Germline	(1e-06,5e-06]	Below 20	(10.2,20]	On Surface	RAG1
R829M	CANCER	Somatic	NA	Below 20	(10.2,20]	On Surface	RAG1
R831M	CANCER	Somatic	(1e-05,5e-05]	(20,50]	(10.2,20]	On Surface	RAG1
R851K	Others	Others	(1e-05,5e-05]	(20,50]	Below 10.2	On Surface	RAG1
R883K	Others	Others	(1e-06,5e-06]	Above 80	(20,30]	On Surface	RAG1
R883M	CANCER	Somatic	NA	(20,50]	(20,30]	On Surface	RAG1
R918C	Others	Others	(1e-05,5e-05]	Below 20	(20,30]	On Surface	RAG1
R918H	Others	Others	(1e-05,5e-05]	(20,50]	(20,30]	On Surface	RAG1
R918P	Others	Others	(1e-06,5e-06]	Below 20	(20,30]	On Surface	RAG1
R952M	CANCER	Somatic	NA	Below 20	(20,30]	On Surface	RAG1
R973S	CANCER	Somatic	NA	Below 20	Below 10.2	On Surface	RAG1
R975P	Others	Others	(1e-06,5e-06]	Below 20	Below 10.2	On Surface	RAG1
R98S	Others	Others	(5e-06,1e-05]	Above 80	Above 30	On Surface	RAG1
S117F	CANCER	Somatic	NA	(20,50]	Above 30	On Surface	RAG1
S117Y	Others	Others	(1e-06,5e-06]	(20,50]	Above 30	On Surface	RAG1
S150F	CANCER	Somatic	NA	(50,80]	Above 30	On Surface	RAG1
S169L	Others	Others	(5e-05,0.001]	Above 80	Above 30	On Surface	RAG1
S169W	Others	Others	(1e-05,5e-05]	(50,80]	Above 30	On Surface	RAG1
S181G	Others	Others	(1e-06,5e-06]	(50,80]	Above 30	On Surface	RAG1
S181I	Others	Others	(1e-05,5e-05]	(20,50]	Above 30	On Surface	RAG1
S188I	Others	Others	(1e-06,5e-06]	(50,80]	Above 30	On Surface	RAG1
S188N	CANCER	Somatic	NA	(50,80]	Above 30	On Surface	RAG1
S189I	Others	Others	(1e-06,5e-06]	Above 80	Above 30	On Surface	RAG1
S210F	CANCER	Somatic	NA	(50,80]	Above 30	On Surface	RAG1
S270T	Others	Others	(1e-06,5e-06]	Above 80	(20,30]	On Surface	RAG1
S275G	Others	Others	(1e-06,5e-06]	Above 80	(20,30]	On Surface	RAG1
S275N	Others	Others	(1e-05,5e-05]	(50,80]	(20,30]	On Surface	RAG1
S290F	Others	Others	(1e-06,5e-06]	(50,80]	(10.2,20]	Under Surface	RAG1
S292F	Others	Others	(1e-05,5e-05]	(20,50]	(20,30]	Under Surface	RAG1
S292P	DM	Germline	NA	(20,50]	(20,30]	Under Surface	RAG1
S326N	Others	Others	(1e-06,5e-06]	Above 80	(20,30]	On Surface	RAG1
S330F	CANCER	Somatic	NA	Above 80	(20,30]	On Surface	RAG1
S342G	Others	Others	(1e-05,5e-05]	(50,80]	(10.2,20]	On Surface	RAG1
S346C	Others	Others	(1e-05,5e-05]	(20,50]	Below 10.2	On Surface	RAG1
S368N	Others	Others	(1e-06,5e-06]	Above 80	(20,30]	Under Surface	RAG1
S401L	CANCER	Somatic	(5e-06,1e-05]	Below 20	Below 10.2	On Surface	RAG1
S463C	Others	Others	(1e-06,5e-06]	(50,80]	(10.2,20]	On Surface	RAG1
S532N	Others	Others	(1e-06,5e-06]	Above 80	(10.2,20]	On Surface	RAG1
S546F	Others	Others	(1e-06,5e-06]	(20,50]	(10.2,20]	On Surface	RAG1
S583F	CANCER	Somatic	(1e-06,5e-06]	Above 80	(20,30]	On Surface	RAG1
S601C	CANCER	Somatic	NA	(50,80]	(10.2,20]	Away from Surface	RAG1
S609G	Others	Others	(5e-06,1e-05]	(20,50]	Below 10.2	Under Surface	RAG1
S614T	Others	Others	(1e-06,5e-06]	Above 80	Below 10.2	On Surface	RAG1
S626L	CANCER	Somatic	NA	Below 20	(10.2,20]	Away from Surface	RAG1
S637G	Others	Others	NA	Above 80	Above 30	On Surface	RAG1
S637N	CANCER	Somatic	NA	Above 80	Above 30	On Surface	RAG1
S666P	DM	Germline	NA	Below 20	(10.2,20]	On Surface	RAG12_inter
S666T	Others	Others	(1e-06,5e-06]	Below 20	(10.2,20]	On Surface	RAG12_inter
S676T	CANCER	Somatic	NA	(20,50]	(20,30]	Away from Surface	RAG12_inter
S687N	Others	Others	(1e-06,5e-06]	Above 80	Above 30	On Surface	RAG1
S688G	Others	Others	(5e-06,1e-05]	(20,50]	Above 30	Under Surface	RAG1
S724F	CANCER	Somatic	NA	Below 20	Below 10.2	On Surface	RAG12_inter
S726P	CANCER	Somatic	NA	Below 20	Below 10.2	On Surface	RAG12_inter
S741F	Others	Others	(1e-06,5e-06]	Below 20	(10.2,20]	Under Surface	RAG1
S748T	Others	Others	(1e-06,5e-06]	(20,50]	(20,30]	On Surface	RAG1
S748Y	Others	Others	(1e-06,5e-06]	Below 20	(20,30]	On Surface	RAG1
S752R	Others	Others	(1e-06,5e-06]	Below 20	(20,30]	On Surface	RAG1
S771P	Others	Others	(1e-06,5e-06]	(50,80]	(10.2,20]	On Surface	RAG12_inter
S771T	Others	Others	(1e-06,5e-06]	Above 80	(10.2,20]	On Surface	RAG12_inter
S875T	CANCER	Somatic	NA	Above 80	(20,30]	On Surface	RAG1
S961T	Others	Others	(1e-06,5e-06]	(20,50]	Below 10.2	On Surface	RAG1
S982Y	Others	Others	NA	Below 20	Below 10.2	On Surface	RAG1
S999F	CANCER	Somatic	NA	Below 20	(10.2,20]	Under Surface	RAG1
T306I	Others	Others	(1e-05,5e-05]	(50,80]	(10.2,20]	Under Surface	RAG1
T338P	Others	Others	(1e-05,5e-05]	(20,50]	(10.2,20]	On Surface	RAG1
T403S	CANCER	Somatic	(1e-05,5e-05]	(20,50]	Below 10.2	On Surface	RAG1
T436I	Others	Others	(1e-05,5e-05]	Below 20	(10.2,20]	Under Surface	RAG1
T490I	Others	Others	(5e-06,1e-05]	Below 20	Below 10.2	Under Surface	RAG1
T533I	CANCER	Somatic	NA	(50,80]	(10.2,20]	Under Surface	RAG1
T555I	Others	Others	(5e-06,1e-05]	Below 20	(10.2,20]	On Surface	RAG1
T633I	Others	Others	(1e-06,5e-06]	(20,50]	Above 30	Under Surface	RAG1
T670K	Others	Others	(1e-06,5e-06]	(20,50]	(10.2,20]	Under Surface	RAG12_inter
T670M	Others	Others	(1e-05,5e-05]	(20,50]	(10.2,20]	Under Surface	RAG12_inter
T731S	Others	Others	(5e-06,1e-05]	Below 20	(10.2,20]	Away from Surface	RAG1
T736N	Others	Others	(1e-06,5e-06]	Below 20	(10.2,20]	On Surface	RAG1
T790I	Others	Others	(1e-05,5e-05]	Below 20	(20,30]	Under Surface	RAG1
T835A	Others	Others	(1e-06,5e-06]	Above 80	(10.2,20]	On Surface	RAG1
T835R	CANCER	Somatic	NA	(20,50]	(10.2,20]	On Surface	RAG1
T925M	Others	Others	(5e-05,0.001]	(20,50]	(20,30]	On Surface	RAG1
T936A	Others	Others	(1e-05,5e-05]	Below 20	(10.2,20]	On Surface	RAG1
T942I	VUS	Germline	(1e-06,5e-06]	Below 20	(10.2,20]	Under Surface	RAG1
T998I	CANCER	Somatic	NA	Below 20	(10.2,20]	Under Surface	RAG1
V129G	Others	Others	(1e-06,5e-06]	(20,50]	Above 30	Under Surface	RAG1
V133M	Others	Others	(5e-05,0.001]	(20,50]	Above 30	Under Surface	RAG1
V163L	Others	Others	(1e-06,5e-06]	(20,50]	Above 30	Under Surface	RAG1
V194F	Others	Others	(5e-06,1e-05]	(50,80]	Above 30	On Surface	RAG1
V200M	Others	Others	(1e-05,5e-05]	(20,50]	Above 30	On Surface	RAG1
V315G	Others	Others	(1e-06,5e-06]	Above 80	(20,30]	On Surface	RAG1
V315I	Others	Others	(1e-06,5e-06]	(50,80]	(20,30]	On Surface	RAG1
V344L	Others	Others	(1e-06,5e-06]	Above 80	Below 10.2	On Surface	RAG1
V350I	Others	Others	(5e-05,0.001]	Above 80	(10.2,20]	On Surface	RAG1
V356M	Others	Others	(1e-05,5e-05]	(50,80]	(10.2,20]	Under Surface	RAG1
V418I	Others	Others	(5e-06,1e-05]	(50,80]	(10.2,20]	On Surface	RAG1
V430M	Others	Others	(1e-06,5e-06]	Above 80	(10.2,20]	On Surface	RAG1
V433A	Others	Others	(1e-06,5e-06]	(20,50]	(10.2,20]	Under Surface	RAG1
V491E	Others	Others	(1e-06,5e-06]	(20,50]	(10.2,20]	Under Surface	RAG1
V512I	Others	Others	(1e-06,5e-06]	Above 80	(10.2,20]	On Surface	RAG1
V512L	Others	Others	(1e-06,5e-06]	Above 80	(10.2,20]	On Surface	RAG1
V548L	CANCER	Somatic	(5e-06,1e-05]	(50,80]	(10.2,20]	On Surface	RAG12_inter
V567L	Others	Others	(1e-06,5e-06]	Below 20	(20,30]	Under Surface	RAG1
V596M	CANCER	Somatic	NA	Below 20	(20,30]	Under Surface	RAG1
V598L	Others	Others	(1e-06,5e-06]	(50,80]	(20,30]	Under Surface	RAG1
V598M	Others	Others	(5e-06,1e-05]	(50,80]	(20,30]	Under Surface	RAG1
V608M	Others	Others	(1e-05,5e-05]	Below 20	Below 10.2	Under Surface	RAG1
V617L	Others	Others	(1e-05,5e-05]	Above 80	(10.2,20]	On Surface	RAG12_inter
V618A	Others	Others	(1e-06,5e-06]	(20,50]	(10.2,20]	On Surface	RAG12_inter
V641G	CANCER	Somatic	NA	(50,80]	Above 30	On Surface	RAG1
V641L	CANCER	Somatic	NA	Above 80	Above 30	On Surface	RAG1
V715L	CANCER	Somatic	NA	(50,80]	(10.2,20]	Under Surface	RAG1
V715M	Others	Others	(1e-06,5e-06]	(50,80]	(10.2,20]	Under Surface	RAG1
V762I	Others	Others	(1e-05,5e-05]	Above 80	(20,30]	On Surface	RAG12_inter
V779G	CANCER	Somatic	NA	(20,50]	(10.2,20]	Under Surface	RAG1
V818L	Others	Others	(1e-05,5e-05]	(50,80]	(10.2,20]	Under Surface	RAG1
V866M	CANCER	Somatic	NA	(20,50]	(10.2,20]	Under Surface	RAG1
V869I	Others	Others	(5e-06,1e-05]	(20,50]	(20,30]	Under Surface	RAG1
V895L	CANCER	Somatic	NA	(20,50]	(20,30]	Under Surface	RAG1
V946L	Others	Others	NA	Below 20	(20,30]	Under Surface	RAG1
V990I	VUS	Germline	NA	(20,50]	Below 10.2	Under Surface	RAG1
W151R	CANCER	Somatic	NA	(20,50]	Above 30	Under Surface	RAG1
W522R	CANCER	Somatic	NA	(20,50]	Above 30	On Surface	RAG1
W896G	CANCER	Somatic	NA	(50,80]	(10.2,20]	Under Surface	RAG1
W995G	CANCER	Somatic	(1e-06,5e-06]	(20,50]	(10.2,20]	Under Surface	RAG1
W995L	Others	Others	(1e-06,5e-06]	(20,50]	(10.2,20]	Under Surface	RAG1
Y1001C	Others	Others	(1e-05,5e-05]	(20,50]	(10.2,20]	On Surface	RAG1
Y372C	Others	Others	(1e-06,5e-06]	(20,50]	(10.2,20]	Under Surface	RAG1
Y488F	Others	Others	(1e-06,5e-06]	Below 20	Below 10.2	On Surface	RAG1
Y760C	CANCER	Somatic	NA	Below 20	(10.2,20]	Under Surface	RAG1
Y819C	Others	Others	(1e-06,5e-06]	Below 20	(20,30]	On Surface	RAG1
Y912F	CANCER	Somatic	NA	(20,50]	(20,30]	Under Surface	RAG1
Y929H	Others	Others	(1e-06,5e-06]	Below 20	(10.2,20]	On Surface	RAG1
Y985C	Others	Others	(1e-05,5e-05]	Below 20	Below 10.2	On Surface	RAG1
Y985H	Others	Others	NA	Below 20	Below 10.2	On Surface	RAG1
Y997C	CANCER	Somatic	NA	Below 20	(10.2,20]	On Surface	RAG1
