# Supplementary material for: RAG genomic variation causes autoimmune diseases through specific structure-based mechanisms of enzyme dysregulation
Source: iScience. 2023 Sep 27;26(10):108040. doi: 10.1016/j.isci.2023.108040 (PMC10579426; doi:10.1016/j.isci.2023.108040)
Supplement: Table S8. Experimental activity measures for all studied RAG2 genetic variations from IEI and population-based resources, related to Figure 5 and Figure 6 — (See file, Table_S8-RAG2_Experimental.xlsx) [file mmc8.xlsx]

## Sheet: S6C-RAG2_Experimental
Variants	Source	Database	Allele Freq	Predicted Activity Tier	Dist From DNA	Posi From Surface	Location in Complex
A442T	Others	Others	(5e-06,1e-05]	Below 20	Above 30	Under Surface	RAG2
A456D	DbDataNA	DbDataNA	NA	Below 20	Above 30	Under Surface	RAG2
A456T	DM	Germline	NA	Below 20	Above 30	Under Surface	RAG2
A456V	DbDataNA	DbDataNA	NA	Below 20	Above 30	Under Surface	RAG2
C41W	DM	Germline	NA	Below 20	Below 10.2	Under Surface	RAG2
C423Y	Others	Others	(1e-05,5e-05]	Below 20	Above 30	Under Surface	RAG2
C446W	DM	Germline	NA	Below 20	Above 30	Under Surface	RAG2
C478Y	DM	Germline	(1e-05,5e-05]	Below 20	Above 30	Under Surface	RAG2
D65Y	DM	Germline	(1e-06,5e-06]	Below 20	(10.2,20]	On Surface	RAG12_inter
E437K	DM	Germline	(1e-05,5e-05]	Below 20	Above 30	Under Surface	RAG2
F62L	DM	Germline	NA	Below 20	(10.2,20]	Under Surface	RAG12_inter
G157V	DM	Germline	NA	Below 20	Above 30	Away from Surface	RAG2
G35A	DM	Germline	(5e-06,1e-05]	(20,50]	(10.2,20]	Under Surface	RAG12_inter
G35V	DM	Germline	(1e-06,5e-06]	Below 20	(10.2,20]	Under Surface	RAG12_inter
G95R	DM	Germline	(1e-05,5e-05]	Below 20	(20,30]	Under Surface	RAG2
I210T	DbDataNA	DbDataNA	NA	(50,80]	Above 30	Under Surface	RAG2
I444M	DM	Germline	NA	Below 20	Above 30	Under Surface	RAG2
K440N	CANCER|DM	Germline|Somatic	(Above 0.001]	(20,50]	Above 30	On Surface	RAG2
L438P	DbDataNA	DbDataNA	NA	Below 20	Above 30	On Surface	RAG2
M110L	DM	Germline	NA	(50,80]	(20,30]	Under Surface	RAG2
M285R	DM	Germline	NA	(20,50]	(20,30]	On Surface	RAG2
M302L	DbDataNA	DbDataNA	NA	Above 80	Above 30	On Surface	RAG2
M443I	CANCER|DM	Germline|Somatic	(1e-06,5e-06]	Below 20	Above 30	On Surface	RAG2
M459L	DM	Germline	NA	(20,50]	Above 30	Under Surface	RAG2
M459R	DbDataNA	DbDataNA	NA	Below 20	Above 30	Under Surface	RAG2
N173S	DM	Germline	(1e-06,5e-06]	(20,50]	(20,30]	Under Surface	RAG12_inter
N474S	DM	Germline	(1e-05,5e-05]	Above 80	Above 30	On Surface	RAG2
P180H	DM	Germline	NA	(20,50]	Above 30	On Surface	RAG2
P253R	DM	Germline	NA	Above 80	Above 30	On Surface	RAG2
P305A	DM	Germline	(1e-05,5e-05]	(20,50]	(20,30]	Under Surface	RAG2
R123C	CANCER	Somatic	(5e-05,0.001]	(50,80]	(10.2,20]	On Surface	RAG2
R167S	DbDataNA	DbDataNA	NA	Below 20	(20,30]	On Surface	RAG12_inter
R229L	Others	Others	(5e-06,1e-05]	Below 20	(20,30]	Under Surface	RAG2
R229Q	DM	Germline	(1e-05,5e-05]	Below 20	(20,30]	Under Surface	RAG2
R229W	DM	Germline	(5e-06,1e-05]	Below 20	(20,30]	Under Surface	RAG2
R39G	DM	Germline	NA	Below 20	Below 10.2	On Surface	RAG12_inter
R73H	DM|VUS	Germline	(5e-06,1e-05]	Below 20	(20,30]	Under Surface	RAG12_inter
S160L	DM	Germline	(1e-06,5e-06]	Below 20	Above 30	Under Surface	RAG2
S447C	Others	Others	(1e-06,5e-06]	Below 20	Above 30	Under Surface	RAG2
T215I	DM	Germline	(Above 0.001]	(50,80]	Above 30	Under Surface	RAG2
V272I	Others	Others	(5e-05,0.001]	Above 80	Above 30	Under Surface	RAG2
W416L	DM	Germline	(1e-05,5e-05]	Below 20	Above 30	On Surface	RAG2
W453R	DM	Germline	NA	Below 20	Above 30	On Surface	RAG2
Y195D	DM	Germline	NA	Below 20	Above 30	On Surface	RAG2
Y434H	DbDataNA	DbDataNA	NA	Below 20	Above 30	Under Surface	RAG2
