# Supplementary material for: RAG genomic variation causes autoimmune diseases through specific structure-based mechanisms of enzyme dysregulation
Source: iScience. 2023 Sep 27;26(10):108040. doi: 10.1016/j.isci.2023.108040 (PMC10579426; doi:10.1016/j.isci.2023.108040)
Supplement: Table S9. Predicted activity measures for all studied RAG2 genetic variations from IEI and population-based resources, related to Figure 5 and Figure 6 — (See file, Table_S9-RAG1_Predicted.xlsx) [file mmc9.xlsx]

## Sheet: S6D-RAG2_Predicted
Variants	Source	Database	Allele Freq	Predicted Activity Tier	Dist From DNA	Posi From Surface	Location in Complex
A136S	CANCER	Somatic	NA	Above 80	Above 30	On Surface	RAG2
A351T	Others	Others	(1e-06,5e-06]	Above 80	Above 30	On Surface	RAG2
A442V	CANCER	Somatic	NA	(20,50]	Above 30	Under Surface	RAG2
A462E	Others	Others	(1e-06,5e-06]	Above 80	Above 30	On Surface	RAG2
A462G	Others	Others	(5e-06,1e-05]	Above 80	Above 30	On Surface	RAG2
A462T	Others	Others	(1e-06,5e-06]	Above 80	Above 30	On Surface	RAG2
A76D	CANCER	Somatic	NA	(20,50]	(20,30]	Under Surface	RAG2
C114W	CANCER	Somatic	NA	Above 80	(10.2,20]	On Surface	RAG2
C350Y	CANCER	Somatic	NA	Above 80	Above 30	On Surface	RAG2
C458F	Others	Others	(1e-06,5e-06]	Below 20	Above 30	Under Surface	RAG2
C458G	Others	Others	(5e-06,1e-05]	Below 20	Above 30	Under Surface	RAG2
C478F	CANCER	Somatic	NA	Below 20	Above 30	Under Surface	RAG2
C478R	DM	Germline	NA	Below 20	Above 30	Under Surface	RAG2
C78Y	Others	Others	(1e-06,5e-06]	(20,50]	(20,30]	Under Surface	RAG2
D105Y	Others	Others	(5e-06,1e-05]	(50,80]	(20,30]	On Surface	RAG2
D132N	Others	Others	(1e-06,5e-06]	(50,80]	Above 30	On Surface	RAG2
D424V	CANCER	Somatic	NA	(50,80]	Above 30	On Surface	RAG2
D426G	Others	Others	(1e-06,5e-06]	(20,50]	Above 30	On Surface	RAG2
D426N	Others	Others	(1e-06,5e-06]	Above 80	Above 30	On Surface	RAG2
D426Y	CANCER	Somatic	NA	(20,50]	Above 30	On Surface	RAG2
D450H	CANCER	Somatic	NA	Above 80	Above 30	On Surface	RAG2
D460N	CANCER	Somatic	NA	Above 80	Above 30	On Surface	RAG2
D49A	CANCER	Somatic	(5e-06,1e-05]	(50,80]	(10.2,20]	On Surface	RAG2
D49H	CANCER	Somatic	NA	Above 80	(10.2,20]	On Surface	RAG2
E102D	CANCER	Somatic	NA	Above 80	(20,30]	On Surface	RAG12_inter
E341Q	Others	Others	(1e-06,5e-06]	Above 80	(10.2,20]	On Surface	RAG2
E412D	CANCER	Somatic	NA	Above 80	Above 30	On Surface	RAG2
E412G	CANCER	Somatic	NA	Above 80	Above 30	On Surface	RAG2
E412Q	Others	Others	(5e-06,1e-05]	Above 80	Above 30	On Surface	RAG2
E463G	CANCER	Somatic	NA	(20,50]	Above 30	On Surface	RAG2
E480Q	CANCER	Somatic	NA	Above 80	Above 30	On Surface	RAG2
E85Q	Others	Others	(1e-06,5e-06]	Above 80	Above 30	On Surface	RAG2
E87Q	CANCER	Somatic	NA	Above 80	Above 30	On Surface	RAG2
F19C	Others	Others	(1e-06,5e-06]	Above 80	(10.2,20]	Under Surface	RAG2
F343L	CANCER	Somatic	(1e-06,5e-06]	Above 80	(10.2,20]	On Surface	RAG2
F343S	Others	Others	(1e-06,5e-06]	Above 80	(10.2,20]	On Surface	RAG2
F345L	CANCER	Somatic	NA	(20,50]	(10.2,20]	Under Surface	RAG2
F62S	CANCER	Somatic	NA	Below 20	(10.2,20]	Under Surface	RAG12_inter
F62V	DM	Germline	NA	Below 20	(10.2,20]	Under Surface	RAG12_inter
F80I	Others	Others	(1e-06,5e-06]	(50,80]	Above 30	Under Surface	RAG2
F80L	Others	Others	(1e-06,5e-06]	Above 80	Above 30	Under Surface	RAG2
F80V	Others	Others	(1e-05,5e-05]	(50,80]	Above 30	Under Surface	RAG2
G131A	Others	Others	(1e-06,5e-06]	(20,50]	Above 30	On Surface	RAG2
G139S	DM	Germline	(1e-06,5e-06]	Below 20	(20,30]	Under Surface	RAG12_inter
G139V	Others	Others	(1e-06,5e-06]	Below 20	(20,30]	Under Surface	RAG12_inter
G149E	CANCER	Somatic	NA	Below 20	Above 30	On Surface	RAG2
G149W	Others	Others	NA	Below 20	Above 30	On Surface	RAG2
G32E	DM	Germline	(5e-06,1e-05]	Below 20	(10.2,20]	Away from Surface	RAG2
G342E	Others	Others	(1e-05,5e-05]	Above 80	(10.2,20]	On Surface	RAG2
G342R	CANCER	Somatic	NA	Above 80	(10.2,20]	On Surface	RAG2
G342V	Others	Others	(1e-06,5e-06]	Above 80	(10.2,20]	On Surface	RAG2
G472E	CANCER	Somatic	(1e-06,5e-06]	Above 80	Above 30	On Surface	RAG2
G472R	Others	Others	(1e-06,5e-06]	Above 80	Above 30	On Surface	RAG2
G82S	Others	Others	(1e-06,5e-06]	Above 80	Above 30	On Surface	RAG2
G82V	CANCER	Somatic	NA	Above 80	Above 30	On Surface	RAG2
G95E	CANCER	Somatic	NA	Below 20	(20,30]	Under Surface	RAG2
G96W	CANCER	Somatic	NA	Below 20	(20,30]	Under Surface	RAG2
H140Y	CANCER	Somatic	NA	Below 20	Above 30	Away from Surface	RAG2
H448R	Others	Others	(1e-06,5e-06]	Above 80	Above 30	On Surface	RAG2
H455R	Others	Others	(1e-06,5e-06]	Below 20	Above 30	Under Surface	RAG2
H468R	VUS	Germline	(1e-06,5e-06]	Above 80	Above 30	On Surface	RAG2
H47L	VUS	Germline	(5e-05,0.001]	Above 80	(10.2,20]	On Surface	RAG2
H47Q	VUS	Germline	(5e-05,0.001]	Above 80	(10.2,20]	On Surface	RAG2
H47Y	Others	Others	(5e-06,1e-05]	Above 80	(10.2,20]	On Surface	RAG2
H54R	Others	Others	(5e-06,1e-05]	Above 80	(10.2,20]	On Surface	RAG2
H54Y	CANCER	Somatic	NA	Above 80	(10.2,20]	On Surface	RAG2
H89Q	Others	Others	(1e-06,5e-06]	Above 80	(20,30]	On Surface	RAG2
H89R	Others	Others	(1e-06,5e-06]	Above 80	(20,30]	On Surface	RAG2
H94Y	CANCER	Somatic	NA	Below 20	(20,30]	Under Surface	RAG2
I107F	Others	Others	(1e-06,5e-06]	(50,80]	(20,30]	Under Surface	RAG2
I112V	Others	Others	(1e-05,5e-05]	Above 80	(10.2,20]	Under Surface	RAG2
I12T	Others	Others	(5e-05,0.001]	Above 80	Below 10.2	Under Surface	RAG2
I444N	CANCER	Somatic	NA	Below 20	Above 30	Under Surface	RAG2
I61V	Others	Others	(1e-06,5e-06]	Above 80	Below 10.2	On Surface	RAG12_inter
I92F	Others	Others	(1e-06,5e-06]	Above 80	(20,30]	Under Surface	RAG2
I93T	Others	Others	(1e-06,5e-06]	Below 20	(20,30]	Under Surface	RAG2
K115E	Others	Others	(1e-06,5e-06]	(50,80]	(10.2,20]	On Surface	RAG2
K115N	Others	Others	(1e-05,5e-05]	(20,50]	(10.2,20]	On Surface	RAG2
K115R	Others	Others	(1e-06,5e-06]	Above 80	(10.2,20]	On Surface	RAG2
K119N	CANCER	Somatic	NA	Above 80	(10.2,20]	On Surface	RAG2
K119R	CANCER	Somatic	NA	Above 80	(10.2,20]	On Surface	RAG2
K150N	Others	Others	(1e-05,5e-05]	(50,80]	Above 30	On Surface	RAG2
K150R	CANCER	Somatic	NA	Above 80	Above 30	On Surface	RAG2
K440I	Others	Others	(1e-06,5e-06]	(20,50]	Above 30	On Surface	RAG2
K440R	Others	Others	(1e-06,5e-06]	(50,80]	Above 30	On Surface	RAG2
K51N	CANCER	Somatic	NA	(50,80]	(10.2,20]	On Surface	RAG2
K64E	Others	Others	(1e-06,5e-06]	(50,80]	(10.2,20]	On Surface	RAG12_inter
K81R	Others	Others	(1e-05,5e-05]	Above 80	Above 30	On Surface	RAG2
K88E	Others	Others	(1e-06,5e-06]		(20,30]	On Surface	RAG2
K88N	Others	Others	(1e-06,5e-06]	Above 80	(20,30]	On Surface	RAG2
L348F	CANCER	Somatic	NA	Above 80	(20,30]	Under Surface	RAG2
L438F	Others	Others	(1e-06,5e-06]	(50,80]	Above 30	On Surface	RAG2
L438H	Others	Others	(1e-06,5e-06]	Below 20	Above 30	On Surface	RAG2
L461M	CANCER	Somatic	NA	(20,50]	Above 30	On Surface	RAG2
L48P	Others	Others	(1e-06,5e-06]	(50,80]	(10.2,20]	Under Surface	RAG2
L69V	Others	Others	(1e-06,5e-06]	(20,50]	(10.2,20]	Away from Surface	RAG12_inter
L72F	Others	Others	(1e-05,5e-05]	(20,50]	(20,30]	Under Surface	RAG2
L84F	Others	Others	(1e-06,5e-06]	Above 80	Above 30	On Surface	RAG2
M110K	Others	Others	(1e-06,5e-06]	(20,50]	(20,30]	Under Surface	RAG2
M110V	Others	Others	(1e-06,5e-06]	Above 80	(20,30]	Under Surface	RAG2
M347I	Others	Others	(5e-06,1e-05]	Above 80	(20,30]	Under Surface	RAG2
M347T	Others	Others	(1e-06,5e-06]	Above 80	(20,30]	Under Surface	RAG2
M443T	Others	Others	(1e-06,5e-06]	Below 20	Above 30	On Surface	RAG2
M459T	Others	Others	(1e-05,5e-05]	Below 20	Above 30	Under Surface	RAG2
M459V	Others	Others	(1e-06,5e-06]	(20,50]	Above 30	Under Surface	RAG2
M5K	VUS	Germline	(5e-05,0.001]	(20,50]	(10.2,20]	On Surface	RAG2
M5R	CANCER	Somatic	NA	(20,50]	(10.2,20]	On Surface	RAG2
N100S	Others	Others	(1e-06,5e-06]	(50,80]	(10.2,20]	Under Surface	RAG12_inter
N116I	Others	Others	(1e-06,5e-06]	(50,80]	(10.2,20]	On Surface	RAG2
N116K	Others	Others	(1e-06,5e-06]	(50,80]	(10.2,20]	On Surface	RAG2
N117D	CANCER	Somatic	NA	Above 80	Below 10.2	On Surface	RAG2
N11S	Others	Others	(1e-06,5e-06]	Above 80	Below 10.2	On Surface	RAG2
N23D	CANCER	Somatic	NA	Above 80	(20,30]	On Surface	RAG2
N23S	Others	Others	(1e-05,5e-05]	Above 80	(20,30]	On Surface	RAG2
N428H	Others	Others	(1e-06,5e-06]	(20,50]	Above 30	On Surface	RAG2
N428I	Others	Others	(1e-06,5e-06]	(20,50]	Above 30	On Surface	RAG2
N439S	Others	Others	(1e-05,5e-05]	(50,80]	Above 30	On Surface	RAG2
N53H	Others	Others	(1e-05,5e-05]	Above 80	(10.2,20]	On Surface	RAG2
N53K	CANCER	Somatic	NA	(50,80]	(10.2,20]	On Surface	RAG2
P134L	CANCER	Somatic	NA	Below 20	Above 30	Under Surface	RAG2
P17T	CANCER	Somatic	NA	Above 80	(10.2,20]	On Surface	RAG12_inter
P421H	CANCER	Somatic	NA	Above 80	Above 30	On Surface	RAG2
P421S	Others	Others	(1e-06,5e-06]	Above 80	Above 30	On Surface	RAG2
P421T	CANCER	Somatic	NA	Above 80	Above 30	On Surface	RAG2
P432L	DM	Germline	NA	Below 20	Above 30	On Surface	RAG2
P432R	Others	Others	(5e-06,1e-05]	Below 20	Above 30	On Surface	RAG2
P441H	Others	Others	NA	Below 20	Above 30	Under Surface	RAG2
P441T	DM	Germline	NA	Below 20	Above 30	Under Surface	RAG2
P75A	Others	Others	(1e-06,5e-06]	(50,80]	(20,30]	Under Surface	RAG2
P75L	CANCER	Somatic	NA	(20,50]	(20,30]	Under Surface	RAG2
Q16H	CANCER	Somatic	NA	Above 80	(10.2,20]	Under Surface	RAG12_inter
Q27R	CANCER	Somatic	NA	Above 80	(10.2,20]	On Surface	RAG2
Q33H	CANCER	Somatic	NA	Below 20	(10.2,20]	Under Surface	RAG2
Q90E	CANCER	Somatic	(1e-05,5e-05]	Above 80	(20,30]	On Surface	RAG2
R123H	VUS	Germline	(5e-05,0.001]	Above 80	(10.2,20]	On Surface	RAG2
R137I	CANCER	Somatic	NA	Below 20	Above 30	Under Surface	RAG2
R148Q	CANCER	Somatic	(1e-06,5e-06]	Above 80	Above 30	On Surface	RAG2
R464C	CANCER	Somatic	(5e-05,0.001]	Above 80	Above 30	On Surface	RAG2
R464H	VUS	Germline	(5e-05,0.001]	Above 80	Above 30	On Surface	RAG2
R464L	Others	Others	(1e-06,5e-06]	Above 80	Above 30	On Surface	RAG2
R464P	Others	Others	(1e-05,5e-05]	(50,80]	Above 30	On Surface	RAG2
R73C	CANCER|DM	Germline	|Somatic (1e-05,5e-05]	Below 20	(20,30]	Under Surface	RAG12_inter
S111Y	CANCER	Somatic	NA	(50,80]	(20,30]	Under Surface	RAG2
S147C	Others	Others	(1e-06,5e-06]	(20,50]	Above 30	Under Surface	RAG2
S151N	CANCER	Somatic	NA	Above 80	Above 30	On Surface	RAG2
S40Y	Others	Others	(1e-05,5e-05]	Below 20	Below 10.2	On Surface	RAG2
S447F	CANCER	Somatic	NA	Below 20	Above 30	Under Surface	RAG2
S63Y	Others	Others	(1e-06,5e-06]	(20,50]	(10.2,20]	Under Surface	RAG12_inter
T121I	Others	Others	(1e-06,5e-06]	(50,80]	(10.2,20]	On Surface	RAG2
T121N	CANCER	Somatic	NA	(50,80]	(10.2,20]	On Surface	RAG2
T125A	Others	Others	(1e-06,5e-06]	Above 80	(20,30]	On Surface	RAG12_inter
T418I	Others	Others	(1e-05,5e-05]	Above 80	Above 30	On Surface	RAG2
T436N	Others	Others	(1e-06,5e-06]	(20,50]	Above 30	On Surface	RAG2
T436S	CANCER	Somatic	NA	(20,50]	Above 30	On Surface	RAG2
T60A	Others	Others	(1e-06,5e-06]	Above 80	Below 10.2	Under Surface	RAG2
T98A	Others	Others	(5e-06,1e-05]	(20,50]	(20,30]	Under Surface	RAG12_inter
V103I	Others	Others	(5e-06,1e-05]	Above 80	(20,30]	On Surface	RAG2
V109D	Others	Others	(1e-05,5e-05]	(50,80]	(20,30]	Under Surface	RAG2
V133I	Others	Others	(1e-06,5e-06]	Above 80	Above 30	On Surface	RAG2
V338A	CANCER	Somatic	NA	Above 80	(10.2,20]	On Surface	RAG12_inter
V338F	CANCER	Somatic	NA	Above 80	(10.2,20]	On Surface	RAG12_inter
V45I	Others	Others	(1e-05,5e-05]	Above 80	(10.2,20]	Away from Surface	RAG2
V50I	CANCER	Somatic	NA	Above 80	(10.2,20]	On Surface	RAG2
V55I	Others	Others	(1e-06,5e-06]	Above 80	(10.2,20]	Under Surface	RAG2
V6E	CANCER	Somatic	NA	(50,80]	(10.2,20]	Under Surface	RAG2
W416R	CANCER	Somatic	NA	Below 20	Above 30	On Surface	RAG2
W430S	CANCER	Somatic	NA	Below 20	Above 30	On Surface	RAG2
Y138S	Others	Others	(1e-06,5e-06]	Below 20	(20,30]	Under Surface	RAG2
Y146C	Others	Others	(1e-05,5e-05]	Above 80	Above 30	On Surface	RAG2
Y344D	Others	Others	(1e-06,5e-06]	(20,50]	(10.2,20]	On Surface	RAG2
Y344H	Others	Others	(5e-06,1e-05]	(20,50]	(10.2,20]	On Surface	RAG2
Y346C	Others	Others	(1e-06,5e-06]	(20,50]	(20,30]	Under Surface	RAG2
Y346F	CANCER	Somatic	NA	(50,80]	(20,30]	Under Surface	RAG2
Y434C	Others	Others	(5e-06,1e-05]	Below 20	Above 30	Under Surface	RAG2
Y434S	DM	Germline	NA	Below 20	Above 30	Under Surface	RAG2
Y476H	DM	Germline	NA	(20,50]	Above 30	On Surface	RAG2
Y477H	Others	Others	(1e-06,5e-06]	(50,80]	Above 30	On Surface	RAG2
Y477N	CANCER	Somatic	NA	(20,50]	Above 30	On Surface	RAG2
Y74S	CANCER	Somatic	(1e-05,5e-05]	Above 80	(20,30]	On Surface	RAG12_inter
